# Supplementary material for: Selective inhibition of protein secretion by abrogating receptor–coat interactions during ER export
Source: Proc Natl Acad Sci U S A. 2022 Jul 28;119(31):e2202080119. doi: 10.1073/pnas.2202080119 (PMC9351455; doi:10.1073/pnas.2202080119)
Supplement: Supplementary File [file pnas.2202080119.sd02.xlsx]

## Sheet: HuH7
Majority protein IDs	Protein names	Gene names	Log2(WT.M/SURF4_KO.H_1)	Log2(WT.M/SURF4_KO.H_2)	Log2(WT.H/SURF4_KO.M_1)	Log2(WT.H/SURF4_KO.M_2)	Log2_Average	STDEV	Localisation	t_test	Unique peptides	Mol. weight [kDa]	FDR-adjusted p-value
P05121	Plasminogen activator inhibitor 1	SERPINE1	3.33186	3.29138	5.11691	4.31114	4.01282	0.874106	SUBCELLULAR LOCATION: Secreted {ECO:0000269|PubMed:2430793}.	0.002732	16	45.059	0.022054
O43852	Calumenin	CALU	2.69675	4.22386	3.32337	2.93576	3.29494	0.670954	SUBCELLULAR LOCATION: Endoplasmic reticulum membrane {ECO:0000269|PubMed:10222138}. Golgi apparatus {ECO:0000269|PubMed:10222138}. Secreted {ECO:0000305}. Melanosome {ECO:0000269|PubMed:12643545}. Sarcoplasmic reticulum lumen {ECO:0000305}. Note=Identified by mass spectrometry in melanosome fractions from stage I to stage IV. {ECO:0000269|PubMed:12643545}.	0.00224359	8	37.106	0.022054
P39060	Collagen alpha-1(XVIII) chain;Endostatin	COL18A1	2.88044	2.72442	3.89685	3.42814	3.23247	0.53595	SUBCELLULAR LOCATION: [Endostatin]: Secreted {ECO:0000269|PubMed:10441114}. Secreted, extracellular space, extracellular matrix, basement membrane {ECO:0000305}.;SUBCELLULAR LOCATION: [Non-collagenous domain 1]: Secreted, extracellular space, extracellular matrix, basement membrane {ECO:0000250|UniProtKB:P39061}. Secreted {ECO:0000250|UniProtKB:P39061}.;SUBCELLULAR LOCATION: Secreted, extracellul…	0.00122606	10	178.19	0.0179799
Q02818	Nucleobindin-1	NUCB1	2.3626	2.7412	3.88908	2.86063	2.96338	0.652631	Lumenal side {ECO:0000250|UniProtKB:Q63083}. Cytoplasm {ECO:0000250|UniProtKB:Q63083}. Secreted {ECO:0000250|UniProtKB:Q63083}. Note=A small fraction of the protein may be cytoplasmic. {ECO:0000250|UniProtKB:Q63083}.;Peripheral membrane protein {ECO:0000250|UniProtKB:Q63083};SUBCELLULAR LOCATION: Golgi apparatus, cis-Golgi network membrane {ECO:0000250|UniProtKB:Q63083}	0.00282087	20	53.879	0.022054
P80303	Nucleobindin-2;Nesfatin-1	NUCB2	2.50553	2.7387	3.1899	2.9851	2.85481	0.297063	Peripheral membrane protein {ECO:0000269|PubMed:11749975}. Cytoplasm {ECO:0000269|PubMed:11749975}. Secreted {ECO:0000269|PubMed:11749975}. Endoplasmic reticulum {ECO:0000250}. Nucleus envelope {ECO:0000250}. Note=Golgi retention is mediated by its N-terminal region.;SUBCELLULAR LOCATION: [Nesfatin-1]: Secreted.;SUBCELLULAR LOCATION: Golgi apparatus {ECO:0000269|PubMed:11749975}. Membrane {ECO:00…	0.000307595	14	50.222	0.010531
Q9BRK5	45 kDa calcium-binding protein	CAB45	2.43456	2.06462	3.38101	2.71995	2.65003	0.556283	SUBCELLULAR LOCATION: [Isoform 1]: Golgi apparatus lumen {ECO:0000250|UniProtKB:Q61112}.;SUBCELLULAR LOCATION: [Isoform 5]: Cytoplasm {ECO:0000269|PubMed:17442889}. Cell membrane {ECO:0000269|PubMed:17442889}. Cell projection, bleb. Note=Isoform 5 colocalizes with STX3 and STXBP1 isoform 2 at the plasma membrane and cell surface blebs. {ECO:0000269|PubMed:17442889}.	0.00245219	10	41.806	0.022054
P02652	Apolipoprotein A-II;Proapolipoprotein A-II;Truncated apolipoprotein A-II	APOA2	2.45435	1.66827	3.25701	3.06826	2.61197	0.7164	SUBCELLULAR LOCATION: Secreted {ECO:0000269|PubMed:24116940}.	0.00532467	3	11.175	0.0352248
P01023	Alpha-2-macroglobulin	A2M	2.60797	2.58217	2.55115	2.18425	2.48138	0.199447	SUBCELLULAR LOCATION: Secreted {ECO:0000269|PubMed:6203908}.	0.000142318	18	163.29	0.00611967
P08833	Insulin-like growth factor-binding protein 1	IGFBP1	2.10123	2.01829	3.28247	NA	2.46733	1.36209	SUBCELLULAR LOCATION: Secreted.	0.0263052	2	27.903	0.0942602
Q96NZ9	Proline-rich acidic protein 1	PRAP1	2.5679	2.45135	2.16408	2.35166	2.38374	0.171041	SUBCELLULAR LOCATION: Secreted {ECO:0000269|PubMed:14583459}.	0.000101365	2	17.207	0.00611967
Q9UBS3	DnaJ homolog subfamily B member 9	DNAJB9	2.07832	1.86765	3.09569	NA	2.34722	1.29029	SUBCELLULAR LOCATION: Endoplasmic reticulum lumen {ECO:0000250|UniProtKB:Q9QYI6}.	0.025113	7	25.518	0.0939007
O60568	Procollagen-lysine,2-oxoglutarate 5-dioxygenase 3	PLOD3	2.26722	2.34894	2.05526	2.01553	2.17174	0.161744	Lumenal side {ECO:0000250|UniProtKB:Q9R0E1}. Secreted {ECO:0000269|PubMed:21465473}. Secreted, extracellular space {ECO:0000250|UniProtKB:Q9R0E1}. Note=The majority of the secreted protein is associated with the extracellular matrix. {ECO:0000250|UniProtKB:Q9R0E1}.;Peripheral membrane protein {ECO:0000250|UniProtKB:Q9R0E1};SUBCELLULAR LOCATION: Rough endoplasmic reticulum {ECO:0000269|PubMed:1093…	0.000113313	17	84.784	0.00611967
Q06828	Fibromodulin	FMOD	2.03062	3.06058	1.12161	2.34693	2.13993	0.804023	SUBCELLULAR LOCATION: Secreted, extracellular space, extracellular matrix.	0.0129535	6	43.178	0.0618889
P10451	Osteopontin	SPP1	1.76381	2.06957	2.07936	2.31843	2.05779	0.227277	SUBCELLULAR LOCATION: Secreted.	0.000367362	10	35.422	0.010531
P01019	Angiotensinogen;Angiotensin-1;Angiotensin-2;Angiotensin-3;Angiotensin-4;Angiotensin 1-9;Angiotensin 1-7;Angiotensin 1-5;Angiotensin 1-4	AGT	2.18731	1.39737	1.68064	2.12267	1.847	0.3749	SUBCELLULAR LOCATION: Secreted.	0.00222255	15	53.154	0.022054
P21810	Biglycan	BGN	1.93236	1.06238	2.65949	1.64515	1.82485	0.663785	SUBCELLULAR LOCATION: Secreted, extracellular space, extracellular matrix {ECO:0000250}.	0.0118397	9	41.654	0.0606233
Q8NBJ4	Golgi membrane protein 1	GOLM1	NA	NA	1.46404	1.92227	1.69316	0.995284	Single-pass type II membrane protein {ECO:0000269|PubMed:10831838, ECO:0000269|PubMed:12191016}. Note=Early Golgi. Cycles via the cell surface and endosomes upon lumenal pH disruption.;SUBCELLULAR LOCATION: Golgi apparatus, cis-Golgi network membrane {ECO:0000269|PubMed:10831838, ECO:0000269|PubMed:12191016}	0.0856267	7	45.333	0.193787
P55058	Phospholipid transfer protein	PLTP	1.50357	1.26327	1.883	2.03407	1.67098	0.351685	SUBCELLULAR LOCATION: Secreted.	0.00247105	9	54.739	0.022054
P00734	Prothrombin;Activation peptide fragment 1;Activation peptide fragment 2;Thrombin light chain;Thrombin heavy chain	F2	1.00017	2.33061	1.41267	1.58645	1.58248	0.556067	SUBCELLULAR LOCATION: Secreted, extracellular space.	0.0107517	11	70.036	0.057994
Q16819	Meprin A subunit alpha	MEP1A	1.50054	NA	1.63942	1.54023	1.56006	0.782215	Single-pass type I membrane protein.;SUBCELLULAR LOCATION: Membrane	0.000700028	7	84.418	0.0133783
Q13438	Protein OS-9	OS9	NA	1.93617	1.17651	NA	1.55634	0.950566	SUBCELLULAR LOCATION: Endoplasmic reticulum lumen {ECO:0000269|PubMed:18264092, ECO:0000269|PubMed:18417469, ECO:0000269|PubMed:19084021}.	0.152389	3	75.561	0.301163
P19883	Follistatin	FST	NA	2.51812	1.01628	0.909043	1.48115	1.04308	SUBCELLULAR LOCATION: Secreted.	0.104121	8	38.007	0.221097
P04114	Apolipoprotein B-100;Apolipoprotein B-48	APOB	2.06594	0.67367	1.30363	1.62821	1.41787	0.586267	SUBCELLULAR LOCATION: Cytoplasm {ECO:0000269|PubMed:22580899}. Secreted {ECO:0000269|PubMed:22580899, ECO:0000269|PubMed:26224785}.	0.0168527	48	515.6	0.0743247
P04406	Glyceraldehyde-3-phosphate dehydrogenase	GAPDH	0.367025	-0.359859	4.05537	1.54473	1.40182	1.93529	SUBCELLULAR LOCATION: Cytoplasm {ECO:0000250}.;SUBCELLULAR LOCATION: Cytoplasm, cytosol {ECO:0000269|PubMed:12829261}. Nucleus {ECO:0000250}. Cytoplasm, perinuclear region {ECO:0000269|PubMed:12829261}. Membrane {ECO:0000269|PubMed:12829261}. Cytoplasm, cytoskeleton {ECO:0000250}. Note=Translocates to the nucleus following S-nitrosylation and interaction with SIAH1, which contains a nuclear local…	0.243268	5	36.053	0.406234
P01031	Complement C5;Complement C5 beta chain;Complement C5 alpha chain;C5a anaphylatoxin;Complement C5 alpha chain	C5	1.23919	1.46053	1.79323	0.962068	1.36375	0.351512	SUBCELLULAR LOCATION: Secreted.	0.00445263	18	188.3	0.0306341
Q15582	Transforming growth factor-beta-induced protein ig-h3	TGFBI	1.40335	1.53353	1.10595	1.29113	1.33349	0.181171	SUBCELLULAR LOCATION: Secreted {ECO:0000269|PubMed:18450759, ECO:0000269|PubMed:26273833, ECO:0000269|PubMed:8024701}. Secreted, extracellular space, extracellular matrix {ECO:0000269|PubMed:8077289}. Note=May be associated both with microfibrils and with the cell surface (PubMed:8077289). {ECO:0000269|PubMed:8077289}.	0.00068	19	74.68	0.0133783
P13284	Gamma-interferon-inducible lysosomal thiol reductase	IFI30	1.2133	1.27512	1.49835	NA	1.32893	0.675649	SUBCELLULAR LOCATION: Secreted {ECO:0000269|PubMed:10639150, ECO:0000269|PubMed:3136170}. Lysosome {ECO:0000269|PubMed:10639150, ECO:0000269|PubMed:3136170}.	0.00421702	2	27.963	0.0302219
P07237	Protein disulfide-isomerase	P4HB	2.02638	0.88961	1.2405	1.05589	1.30309	0.503038	Peripheral membrane protein {ECO:0000305}. Note=Highly abundant. In some cell types, seems to be also secreted or associated with the plasma membrane, where it undergoes constant shedding and replacement from intracellular sources (Probable). Localizes near CD4-enriched regions on lymphoid cell surfaces (PubMed:11181151). Identified by mass spectrometry in melanosome fractions from stage I to sta…	0.0139596	8	57.116	0.0631854
P12955	Xaa-Pro dipeptidase	PEPD	0.81426	1.74381	NA	NA	1.27904	0.830254	NA	0.22189	4	54.548	0.379823
P07942	Laminin subunit beta-1	LAMB1	0.416134	1.67158	1.69862	NA	1.26211	0.869592	SUBCELLULAR LOCATION: Secreted, extracellular space, extracellular matrix, basement membrane. Note=Major component.	0.0963883	10	198.04	0.209858
P10646	Tissue factor pathway inhibitor	TFPI	1.61577	1.56879	0.812046	0.830823	1.20686	0.445529	Lipid-anchor, GPI-anchor {ECO:0000269|PubMed:22144186}.;SUBCELLULAR LOCATION: [Isoform Alpha]: Secreted.;SUBCELLULAR LOCATION: [Isoform Beta]: Microsome membrane {ECO:0000269|PubMed:22144186}	0.0123361	9	35.015	0.0606233
P23142	Fibulin-1	FBLN1	1.31333	1.81462	0.652234	0.903578	1.17094	0.508308	SUBCELLULAR LOCATION: Secreted, extracellular space, extracellular matrix.	0.019231	5	77.213	0.0792529
P01009	Alpha-1-antitrypsin;Short peptide from AAT	SERPINA1	1.54996	1.39764	0.790939	0.945158	1.17092	0.360752	SUBCELLULAR LOCATION: [Short peptide from AAT]: Secreted, extracellular space, extracellular matrix.;SUBCELLULAR LOCATION: Secreted. Endoplasmic reticulum. Note=The S and Z allele are not secreted effectively and accumulate intracellularly in the endoplasmic reticulum.	0.0074218	27	46.736	0.0472796
P09936	Ubiquitin carboxyl-terminal hydrolase isozyme L1	UCHL1	1.47213	1.73452	0.311619	1.13047	1.16218	0.618626	Lipid-anchor {ECO:0000269|PubMed:19261853}. Note=About 30% of total UCHL1 is associated with membranes in brain.;SUBCELLULAR LOCATION: Cytoplasm {ECO:0000269|PubMed:19261853}. Endoplasmic reticulum membrane {ECO:0000269|PubMed:19261853}	0.0329508	2	24.824	0.108991
P06865	Beta-hexosaminidase subunit alpha	HEXA	1.0463	NA	1.13737	1.25405	1.14591	0.579228	SUBCELLULAR LOCATION: Lysosome.	0.00274173	3	60.702	0.022054
P07307	Asialoglycoprotein receptor 2	ASGR2	0.718806	0.95397	1.76137	NA	1.14472	0.725908	Single-pass type II membrane protein.;SUBCELLULAR LOCATION: Membrane	0.068358	6	35.092	0.167965
P08603	Complement factor H	CFH	0.89948	1.4339	1.59798	0.390448	1.08045	0.548215	SUBCELLULAR LOCATION: Secreted.	0.0291035	6	139.09	0.098153
P01034	Cystatin-C	CST3	1.40301	0.0171543	1.53476	1.23769	1.04815	0.697994	SUBCELLULAR LOCATION: Secreted {ECO:0000269|PubMed:20189825}.	0.0575164	4	15.799	0.16131
P02679	Fibrinogen gamma chain	FGG	0.548185	NA	1.5429	NA	1.04554	0.727528	SUBCELLULAR LOCATION: Secreted {ECO:0000269|PubMed:10074346, ECO:0000269|PubMed:19296670, ECO:0000269|PubMed:9628725}.	0.282668	3	51.511	0.446045
O94985	Calsyntenin-1;Soluble Alc-alpha;CTF1-alpha	CLSTN1	0.924645	1.10259	0.989938	0.979879	0.999263	0.0746252	Single-pass type I membrane protein {ECO:0000250}. Nucleus {ECO:0000269|PubMed:17332754}. Note=Neurite tips. Localized in the postsynaptic membrane of both excitatory and inhibitory synapses (By similarity). The AlcICD fragment is translocated to the nucleus upon interaction with APBB1. {ECO:0000250}.;Single-pass type I membrane protein {ECO:0000269|PubMed:17332754}. Golgi apparatus membrane {ECO…	0.000114241	23	109.79	0.00611967
P14543	Nidogen-1	NID1	0.764812	0.976588	1.12909	1.07498	0.986368	0.160628	SUBCELLULAR LOCATION: Secreted, extracellular space, extracellular matrix, basement membrane.	0.00116267	16	136.38	0.0179799
Q06830	Peroxiredoxin-1	PRDX1	NA	1.21307	0.715191	NA	0.96413	0.59259	SUBCELLULAR LOCATION: Cytoplasm {ECO:0000269|PubMed:17081065, ECO:0000269|PubMed:9497357}. Melanosome {ECO:0000269|PubMed:17081065}. Note=Identified by mass spectrometry in melanosome fractions from stage I to stage IV.;SUBCELLULAR LOCATION: Cytoplasm {ECO:0000269|PubMed:18052930, ECO:0000269|PubMed:9388242}. Endoplasmic reticulum {ECO:0000269|PubMed:18052930}. Note=Cotranslationally translocated…	0.160863	2	22.11	0.301163
P10909	Clusterin;Clusterin beta chain;Clusterin alpha chain	CLU	0.795784	1.0204	1.16774	0.84149	0.956354	0.17104	Cytoplasmic side {ECO:0000269|PubMed:17689225}. Cytoplasm, cytosol {ECO:0000269|PubMed:17451556, ECO:0000269|PubMed:22689054, ECO:0000269|PubMed:24073260}. Microsome {ECO:0000269|PubMed:22689054}. Endoplasmic reticulum {ECO:0000269|PubMed:16113678, ECO:0000269|PubMed:22689054}. Mitochondrion {ECO:0000269|PubMed:16113678, ECO:0000269|PubMed:22689054}. Mitochondrion membrane {ECO:0000269|PubMed:161…	0.00153268	12	52.494	0.0202785
P02765	Alpha-2-HS-glycoprotein;Alpha-2-HS-glycoprotein chain A;Alpha-2-HS-glycoprotein chain B	AHSG	0.828306	0.158929	1.30766	1.26538	0.890068	0.533423	SUBCELLULAR LOCATION: Secreted.	0.0444802	3	39.34	0.134077
P02753	Retinol-binding protein 4;Plasma retinol-binding protein(1-182);Plasma retinol-binding protein(1-181);Plasma retinol-binding protein(1-179);Plasma retinol-binding protein(1-176)	RBP4	0.880471	0.369371	1.28623	0.939527	0.8689	0.378072	SUBCELLULAR LOCATION: Secreted {ECO:0000269|PubMed:12237133, ECO:0000269|PubMed:2444024, ECO:0000269|PubMed:5541771}.	0.0193525	5	23.01	0.0792529
P12109	Collagen alpha-1(VI) chain	COL6A1	0.427459	-1.0397	2.00651	1.97225	0.841631	1.45444	SUBCELLULAR LOCATION: Secreted, extracellular space, extracellular matrix {ECO:0000250}.	0.330918	6	108.53	0.499279
Q12805	EGF-containing fibulin-like extracellular matrix protein 1	EFEMP1	0.430801	0.0852671	1.57284	1.2394	0.832077	0.691228	SUBCELLULAR LOCATION: Secreted, extracellular space {ECO:0000250}. Secreted, extracellular space, extracellular matrix {ECO:0000250}. Note=Localizes to the lamina propria underneath the olfactory epithelium. {ECO:0000250}.	0.0952279	11	54.64	0.209858
Q9H3G5	Probable serine carboxypeptidase CPVL	CPVL	0.352953	1.04026	1.05589	NA	0.816367	0.52348	NA	0.071994	8	54.163	0.171496
P06727	Apolipoprotein A-IV	APOA4	0.358602	NA	1.25078	NA	0.804691	0.590344	SUBCELLULAR LOCATION: Secreted.	0.322247	2	45.398	0.499279
P09211	Glutathione S-transferase P	GSTP1	NA	1.29874	0.293606	NA	0.796175	0.616183	SUBCELLULAR LOCATION: Cytoplasm {ECO:0000269|PubMed:19269317}. Mitochondrion {ECO:0000269|PubMed:19269317}. Nucleus {ECO:0000269|PubMed:19269317}. Note=The 83 N-terminal amino acids function as un uncleaved transit peptide, and arginine residues within it are crucial for mitochondrial localization.	0.358459	7	23.356	0.521099
P08238	Heat shock protein HSP 90-beta	HSP90AB1	0.642775	1.64729	0.081885	NA	0.790649	0.758702	SUBCELLULAR LOCATION: Cytoplasm {ECO:0000250}.;SUBCELLULAR LOCATION: Cytoplasm {ECO:0000269|PubMed:16580629, ECO:0000269|PubMed:18239673, ECO:0000269|PubMed:24880080, ECO:0000269|PubMed:9482106}. Melanosome {ECO:0000269|PubMed:17081065}. Nucleus {ECO:0000269|PubMed:18239673}. Secreted {ECO:0000269|PubMed:20599762}. Cell membrane {ECO:0000269|PubMed:20599762}. Note=Identified by mass spectrometry …	0.226367	2	83.263	0.381717
Q9Y4L1	Hypoxia up-regulated protein 1	HYOU1	0.747245	NA	-0.497771	2.0857	0.77839	1.12443	SUBCELLULAR LOCATION: Cytoplasm {ECO:0000250|UniProtKB:F8VPN2}. Nucleus {ECO:0000250|UniProtKB:F8VPN2}.;SUBCELLULAR LOCATION: Endoplasmic reticulum lumen.	0.406269	4	111.33	0.563535
P34096	Ribonuclease 4	RNASE4	1.497	NA	0.0361869	NA	0.766592	0.742663	SUBCELLULAR LOCATION: Secreted.	0.484614	2	16.84	0.631467
P53634	Dipeptidyl peptidase 1;Dipeptidyl peptidase 1 exclusion domain chain;Dipeptidyl peptidase 1 heavy chain;Dipeptidyl peptidase 1 light chain	CTSC	0.395948	1.1056	NA	NA	0.750773	0.521364	SUBCELLULAR LOCATION: Lysosome.	0.281067	5	51.853	0.446045
P07996	Thrombospondin-1	THBS1	NA	0.82406	0.673466	NA	0.748763	0.436648	SUBCELLULAR LOCATION: Secreted {ECO:0000269|PubMed:6777381}. Cell surface {ECO:0000269|PubMed:6777381}. Secreted, extracellular space, extracellular matrix {ECO:0000269|PubMed:6341993}. Endoplasmic reticulum {ECO:0000250|UniProtKB:P35441}. Sarcoplasmic reticulum {ECO:0000250|UniProtKB:P35441}. Note=Secreted by thrombin-activated platelets and binds to the cell surface in the presence of extracell…	0.0638053	2	129.38	0.163452
P05154	Plasma serine protease inhibitor	SERPINA5	1.27153	NA	0.172872	NA	0.722201	0.6124	SUBCELLULAR LOCATION: Secreted, extracellular space {ECO:0000269|PubMed:1725227, ECO:0000269|PubMed:18467335, ECO:0000269|PubMed:7521127, ECO:0000269|PubMed:8536714, ECO:0000269|PubMed:9510955, ECO:0000269|PubMed:9556620}. Note=Localized on the plasma membrane overlying the acrosomal head of spermatozoa of ependymal spermatozoa and ejaculated sperm. Localized at the equatorial segment of acrosome…	0.413976	7	45.674	0.565109
Q9UBP4	Dickkopf-related protein 3	DKK3	0.528802	NA	0.914029	NA	0.721415	0.445212	SUBCELLULAR LOCATION: Secreted.	0.166099	5	38.39	0.303926
Q99519	Sialidase-1	NEU1	0.293324	0.533368	1.07128	0.937269	0.708811	0.35916	Lumenal side. Lysosome lumen. Cell membrane. Cytoplasmic vesicle. Lysosome {ECO:0000269|PubMed:25153125}. Note=Localized not only on the inner side of the lysosomal membrane and in the lysosomal lumen, but also on the plasma membrane and in intracellular vesicles.;Peripheral membrane protein;SUBCELLULAR LOCATION: Lysosome membrane	0.029001	7	45.467	0.098153
P48723	Heat shock 70 kDa protein 13	HSPA13	0.779497	-0.215492	1.10903	1.16053	0.708391	0.638633	SUBCELLULAR LOCATION: Microsome. Endoplasmic reticulum.	0.113205	3	51.927	0.235361
P06280	Alpha-galactosidase A	GLA	-0.1995	-0.105276	2.42659	NA	0.70727	1.26671	SUBCELLULAR LOCATION: Lysosome.	0.497331	5	48.766	0.633637
P16870	Carboxypeptidase E	CPE	0.738722	1.22975	0.300651	0.527871	0.69925	0.396335	Peripheral membrane protein {ECO:0000250|UniProtKB:P15087}. Secreted {ECO:0000250|UniProtKB:P15087}. Note=Associated with the secretory granule membrane through direct binding to lipid rafts in intragranular conditions. {ECO:0000250|UniProtKB:Q00493}.;SUBCELLULAR LOCATION: [Isoform 1]: Cytoplasmic vesicle, secretory vesicle {ECO:0000250|UniProtKB:Q00493}. Cytoplasmic vesicle, secretory vesicle me…	0.0386787	8	53.15	0.120959
Q99715	Collagen alpha-1(XII) chain	COL12A1	-0.488721	2.4669	-0.193668	0.919836	0.676086	1.33911	SUBCELLULAR LOCATION: Secreted, extracellular space, extracellular matrix {ECO:0000250}.	0.386989	12	333.14	0.5501
P19021	Peptidyl-glycine alpha-amidating monooxygenase;Peptidylglycine alpha-hydroxylating monooxygenase;Peptidyl-alpha-hydroxyglycine alpha-amidating lyase	PAM	0.856528	0.548839	0.567448	0.705757	0.669643	0.142908	Single-pass membrane protein {ECO:0000250|UniProtKB:P10731}. Note=Secretory granules. {ECO:0000250|UniProtKB:P10731}.;Single-pass type I membrane protein.;SUBCELLULAR LOCATION: [Isoform 1]: Membrane;SUBCELLULAR LOCATION: [Isoform 2]: Membrane;SUBCELLULAR LOCATION: [Isoform 3]: Secreted. Note=Secreted from secretory granules.;SUBCELLULAR LOCATION: [Isoform 4]: Secreted. Note=Secreted from secretor…	0.00257333	8	108.33	0.022054
P08185	Corticosteroid-binding globulin	SERPINA6	0.896818	0.784657	0.324465	NA	0.668647	0.416052	SUBCELLULAR LOCATION: Secreted.	0.0622496	4	45.14	0.163452
O95633	Follistatin-related protein 3	FSTL3	NA	0.351387	0.914718	0.683113	0.649739	0.398732	SUBCELLULAR LOCATION: [Isoform 1]: Secreted.;SUBCELLULAR LOCATION: [Isoform 2]: Nucleus. Note=Although alternative initiation has been demonstrated and resulted in different localization, the major source of nuclear FSTL3 appears not to depend on translation initiation at Met-27 according to. {ECO:0000269|PubMed:16150905}.	0.0578622	4	27.663	0.16131
P07355;A6NMY6	Annexin A2;Putative annexin A2-like protein	ANXA2;ANXA2P2	NA	-0.391878	1.63659	NA	0.622356	0.902712	SUBCELLULAR LOCATION: Secreted, extracellular space, extracellular matrix, basement membrane {ECO:0000250}. Melanosome {ECO:0000250}. Note=In the lamina beneath the plasma membrane. In melanosome fractions from stage I to stage IV. Translocated from the cytoplasm to the cell surface through a Golgi-independent mechanism. {ECO:0000250}.;SUBCELLULAR LOCATION: Secreted, extracellular space, extracel…	0.64962	5	38.604	0.798105
Q92563	Testican-2	SPOCK2	0.474252	0.316438	0.946881	0.734915	0.618122	0.278947	SUBCELLULAR LOCATION: Secreted, extracellular space, extracellular matrix {ECO:0000305}.	0.0213474	9	46.779	0.0853896
O14786	Neuropilin-1	NRP1	NA	0.496061	0.487486	0.841168	0.608238	0.345874	Single-pass type I membrane protein {ECO:0000255}. Cell membrane {ECO:0000269|PubMed:30623799};Single-pass type I membrane protein {ECO:0000255}. Cytoplasm {ECO:0000269|PubMed:30623799}.;SUBCELLULAR LOCATION: [Isoform 2]: Secreted.;SUBCELLULAR LOCATION: Mitochondrion membrane {ECO:0000305|PubMed:30623799}	0.0347784	2	103.13	0.112866
P02656	Apolipoprotein C-III	APOC3	0.449099	0.800576	0.402831	0.645333	0.57446	0.183778	SUBCELLULAR LOCATION: Secreted {ECO:0000303|PubMed:18201179, ECO:0000303|PubMed:22510806}.	0.00825768	3	10.852	0.0507258
P07711	Cathepsin L1;Cathepsin L1 heavy chain;Cathepsin L1 light chain	CTSL	0.646067	NA	0.860049	0.143132	0.549749	0.407255	Extracellular side {ECO:0000250|UniProtKB:P06797}. Note=Localizes to the apical membrane of thyroid epithelial cells. {ECO:0000250|UniProtKB:P06797}.;Peripheral membrane protein {ECO:0000250|UniProtKB:P06797};SUBCELLULAR LOCATION: Lysosome {ECO:0000250|UniProtKB:P06797}. Apical cell membrane {ECO:0000250|UniProtKB:P06797}	0.122532	3	37.564	0.250899
Q9BTY2	Plasma alpha-L-fucosidase	FUCA2	1.20696	0.167523	0.729531	0.0930192	0.549259	0.522477	SUBCELLULAR LOCATION: Secreted {ECO:0000305}.	0.126262	10	54.066	0.255496
Q14118	Dystroglycan;Alpha-dystroglycan;Beta-dystroglycan	DAG1	0.384565	0.690731	0.698574	0.391878	0.541437	0.176972	Single-pass type I membrane protein. Cytoplasm, cytoskeleton. Nucleus, nucleoplasm. Cell membrane, sarcolemma {ECO:0000250}. Cell junction, synapse, postsynaptic cell membrane {ECO:0000250}. Note=The monomeric form translocates to the nucleus via the action of importins and depends on RAN. Nuclear transport is inhibited by Tyr-892 phosphorylation. In skeletal muscle, this phosphorylated form loca…	0.00877394	10	97.44	0.0520385
P48740	Mannan-binding lectin serine protease 1;Mannan-binding lectin serine protease 1 heavy chain;Mannan-binding lectin serine protease 1 light chain	MASP1	0.266368	0.750907	0.567935	NA	0.528403	0.33123	SUBCELLULAR LOCATION: Secreted {ECO:0000269|PubMed:11485744}.	0.0646206	3	79.246	0.163452
P22692	Insulin-like growth factor-binding protein 4	IGFBP4	0.374505	0.771224	0.787683	0.124857	0.514568	0.322468	SUBCELLULAR LOCATION: Secreted.	0.0496564	2	27.934	0.144761
P62937	Peptidyl-prolyl cis-trans isomerase A;Peptidyl-prolyl cis-trans isomerase A, N-terminally processed	PPIA	0.269686	0.736293	0.52717	NA	0.51105	0.31892	SUBCELLULAR LOCATION: Cytoplasm {ECO:0000250|UniProtKB:P62937}.;SUBCELLULAR LOCATION: Cytoplasm {ECO:0000269|PubMed:16527992}. Secreted {ECO:0000269|PubMed:16527992}. Note=Secretion occurs in response to oxidative stress in vascular smooth muscle through a vesicular secretory pathway that involves actin remodeling and myosin II activation, and mediates ERK1/2 activation.	0.0631826	4	18.012	0.163452
P02787	Serotransferrin	TF	0.0409273	0.529822	0.556503	0.837136	0.491097	0.330743	SUBCELLULAR LOCATION: Secreted.	0.0590843	16	77.063	0.16131
P16278	Beta-galactosidase	GLB1	NA	0.197848	0.601316	0.641454	0.480206	0.312699	SUBCELLULAR LOCATION: [Isoform 1]: Lysosome {ECO:0000269|PubMed:2511208, ECO:0000269|PubMed:3084261}.;SUBCELLULAR LOCATION: [Isoform 2]: Cytoplasm, perinuclear region {ECO:0000269|PubMed:2511208}. Note=Localized to the perinuclear area of the cytoplasm but not to lysosomes. {ECO:0000269|PubMed:2511208}.	0.0770887	4	76.074	0.177566
P15692	Vascular endothelial growth factor A	VEGFA	0.190322	0.650431	0.76545	0.295253	0.475364	0.275975	SUBCELLULAR LOCATION: Secreted {ECO:0000269|PubMed:11563986, ECO:0000269|PubMed:11731620, ECO:0000269|PubMed:15896327}. Note=VEGF121 is acidic and freely secreted. VEGF165 is more basic, has heparin-binding properties and, although a significant proportion remains cell-associated, most is freely secreted. VEGF189 is very basic, it is cell-associated after secretion and is bound avidly by heparin …	0.0410868	2	27.042	0.126195
P18065	Insulin-like growth factor-binding protein 2	IGFBP2	0.0800879	0.396005	0.597126	0.662752	0.433993	0.261811	SUBCELLULAR LOCATION: Secreted.	0.0452122	9	34.814	0.134077
Q8NBP7	Proprotein convertase subtilisin/kexin type 9	PCSK9	-0.0204844	0.720992	0.485942	0.538637	0.431272	0.317563	SUBCELLULAR LOCATION: Cytoplasm. Secreted. Endosome. Lysosome. Cell surface. Endoplasmic reticulum. Golgi apparatus. Note=Autocatalytic cleavage is required to transport it from the endoplasmic reticulum to the Golgi apparatus and for the secretion of the mature protein. Localizes to the endoplasmic reticulum in the absence of LDLR and colocalizes to the cell surface and to the endosomes/lysosome…	0.0727862	11	74.285	0.171496
O00468	Agrin;Agrin N-terminal 110 kDa subunit;Agrin C-terminal 110 kDa subunit;Agrin C-terminal 90 kDa fragment;Agrin C-terminal 22 kDa fragment	AGRN	0.190981	0.335991	0.563549	0.626486	0.429251	0.201996	Single-pass type II membrane protein {ECO:0000250|UniProtKB:A2ASQ1}.;SUBCELLULAR LOCATION: [Isoform 1]: Secreted, extracellular space, extracellular matrix {ECO:0000269|PubMed:20551380}. Note=Synaptic basal lamina at the neuromuscular junction. {ECO:0000250|UniProtKB:P31696}.;SUBCELLULAR LOCATION: [Isoform 2]: Cell junction, synapse {ECO:0000250|UniProtKB:A2ASQ1}. Cell membrane {ECO:0000250|UniPr…	0.0238698	54	217.32	0.0912356
Q9Y625	Glypican-6;Secreted glypican-6	GPC6	0.393615	-0.101784	0.388906	1.01207	0.423201	0.456226	Extracellular side {ECO:0000250}.;Lipid-anchor, GPI-anchor {ECO:0000250};SUBCELLULAR LOCATION: [Secreted glypican-6]: Secreted, extracellular space {ECO:0000250}.;SUBCELLULAR LOCATION: Cell membrane {ECO:0000250}	0.160589	8	62.735	0.301163
P42830	C-X-C motif chemokine 5;ENA-78(8-78);ENA-78(9-78)	CXCL5	1.85272	0.143389	0.0681893	-0.477241	0.396764	1.00927	SUBCELLULAR LOCATION: Secreted.	0.48911	2	11.972	0.632484
Q96KG7	Multiple epidermal growth factor-like domains protein 10	MEGF10	NA	-1.04719	1.756	NA	0.354405	1.16255	Single-pass type I membrane protein. Cell projection, phagocytic cup {ECO:0000269|PubMed:17205124}. Note=Enriched at the sites of contact with apoptotic thymocyte cells (PubMed:17205124). Forms an irregular, mosaic-like adhesion pattern in region of the cell surface that becomes firmely fixed to the substrate. Expressed at the cell surface in clusters around cell corpses during engulfment. During…	0.84233	3	122.2	0.9112
P01024	Complement C3;Complement C3 beta chain;C3-beta-c;Complement C3 alpha chain;C3a anaphylatoxin;Acylation stimulating protein;Complement C3b alpha chain;Complement C3c alpha chain fragment 1;Complement C3dg fragment;Complement C3g fragment;Complement C3d fragment;Complement C3f fragment;Complement C3c alpha chain fragment 2	C3	0.598916	0.50271	0.0821575	0.15769	0.335368	0.253736	SUBCELLULAR LOCATION: Secreted.	0.077427	40	187.15	0.177566
P02654	Apolipoprotein C-I;Truncated apolipoprotein C-I	APOC1	0.304166	0.514573	0.185993	0.245252	0.312496	0.143096	SUBCELLULAR LOCATION: Secreted {ECO:0000303|PubMed:2835369}.	0.0221968	3	9.3318	0.0867692
P81605	Dermcidin;Survival-promoting peptide;DCD-1	DCD	0.691616	2.08816	-0.153077	-1.41285	0.303464	1.47082	SUBCELLULAR LOCATION: Secreted.	0.707584	2	11.284	0.816809
P11142;P54652	Heat shock cognate 71 kDa protein;Heat shock-related 70 kDa protein 2	HSPA8;HSPA2	0.35135	0.288206	0.603787	-0.327403	0.228985	0.395189	SUBCELLULAR LOCATION: Cytoplasm, cytoskeleton, spindle {ECO:0000250|UniProtKB:P17156}. Note=Colocalizes with SHCBP1L at spindle during the meiosis process. {ECO:0000250|UniProtKB:P17156}.;SUBCELLULAR LOCATION: Cytoplasm. Melanosome. Nucleus, nucleolus. Cell membrane. Note=Localized in cytoplasmic mRNP granules containing untranslated mRNAs. Translocates rapidly from the cytoplasm to the nuclei, a…	0.330378	2	70.897	0.499279
P02649	Apolipoprotein E	APOE	-0.1121	0	0.505586	0.409255	0.200685	0.302531	SUBCELLULAR LOCATION: Secreted {ECO:0000269|PubMed:2498325}. Secreted, extracellular space {ECO:0000269|PubMed:8340399}. Secreted, extracellular space, extracellular matrix {ECO:0000269|PubMed:9488694}. Note=In the plasma, APOE is associated with chylomicrons, chylomicrons remnants, VLDL, LDL and HDL lipoproteins (PubMed:1911868, PubMed:8340399). Lipid poor oligomeric APOE is associated with the …	0.276552	16	36.154	0.44455
P07602	Prosaposin;Saposin-A;Saposin-B-Val;Saposin-B;Saposin-C;Saposin-D	PSAP	-0.531569	0.151634	0.60065	0.551295	0.193003	0.523216	SUBCELLULAR LOCATION: [Prosaposin]: Secreted {ECO:0000250|UniProtKB:Q61207}. Note=Secreted as a fully glycosylated 70 kDa protein composed of complex glycans. {ECO:0000250|UniProtKB:Q61207}.;SUBCELLULAR LOCATION: Lysosome {ECO:0000269|PubMed:14657016, ECO:0000269|PubMed:21835174, ECO:0000269|PubMed:22431521}.	0.514131	21	58.112	0.650224
P02766	Transthyretin	TTR	-0.0762854	-0.104202	0.452385	0.401849	0.168436	0.299627	SUBCELLULAR LOCATION: Secreted. Cytoplasm.	0.342724	2	15.887	0.512596
P04075;P09972	Fructose-bisphosphate aldolase A;Fructose-bisphosphate aldolase C	ALDOA;ALDOC	0.829588	1.3709	-1.72819	NA	0.157432	1.35382	SUBCELLULAR LOCATION: Cytoplasm, myofibril, sarcomere, I band. Cytoplasm, myofibril, sarcomere, M line. Note=In skeletal muscle, accumulates around the M line and within the I band, colocalizing with FBP2 on both sides of the Z line in the absence of Ca(2+). {ECO:0000250}.	0.884298	3	39.42	0.944428
O43405	Cochlin	COCH	0.0955429	0.785303	-0.41423	NA	0.155539	0.497656	SUBCELLULAR LOCATION: Secreted, extracellular space, extracellular matrix {ECO:0000269|PubMed:12843317, ECO:0000269|PubMed:22610276}.	0.698313	6	59.482	0.816809
P12814	Alpha-actinin-1	ACTN1	-0.314639	-0.793188	0.421156	1.30217	0.153875	0.91405	SUBCELLULAR LOCATION: Cytoplasm, cytoskeleton {ECO:0000269|PubMed:24069336, ECO:0000269|PubMed:7750553}. Cytoplasm, myofibril, sarcomere, Z line {ECO:0000269|PubMed:7750553}. Cell membrane {ECO:0000250|UniProtKB:Q9Z1P2}. Cell junction {ECO:0000250|UniProtKB:Q9Z1P2}. Cell projection, ruffle {ECO:0000250|UniProtKB:Q7TPR4}. Note=Colocalizes with MYOZ2 and PPP3CA at the Z-line of heart and skeletal m…	0.758528	8	103.06	0.864019
P04004	Vitronectin;Vitronectin V65 subunit;Vitronectin V10 subunit;Somatomedin-B	VTN	-0.109427	-0.0745054	0.259544	0.495797	0.142852	0.288142	SUBCELLULAR LOCATION: Secreted, extracellular space.	0.394515	9	54.305	0.556201
Q9BQT9	Calsyntenin-3	CLSTN3	0.0169645	0.0629419	-0.0828662	0.55218	0.137305	0.283201	Single-pass type I membrane protein {ECO:0000250|UniProtKB:Q99JH7}. Endoplasmic reticulum membrane {ECO:0000250|UniProtKB:Q99JH7}. Golgi apparatus membrane {ECO:0000250|UniProtKB:Q99JH7}. Cell junction, synapse, postsynapse {ECO:0000250|UniProtKB:Q99JH7}. Cell projection, dendrite {ECO:0000250|UniProtKB:Q99JH7}. Note=Most prominent in the postsynaptic specializations of asymmetric (type I) synaps…	0.403737	11	106.1	0.563535
P02751	Fibronectin;Anastellin;Ugl-Y1;Ugl-Y2;Ugl-Y3	FN1	0.0350765	0.0101053	0.191057	0.285935	0.130543	0.13093	SUBCELLULAR LOCATION: Secreted, extracellular space, extracellular matrix {ECO:0000305|PubMed:29100092}.	0.140125	70	262.62	0.28025
P05067	Amyloid beta A4 protein;N-APP;Soluble APP-alpha;Soluble APP-beta;C99;Beta-amyloid protein 42;Beta-amyloid protein 40;C83;P3(42);P3(40);C80;Gamma-secretase C-terminal fragment 59;Gamma-secretase C-terminal fragment 57;Gamma-secretase C-terminal fragment 50;C31	APP	0.127857	0.362028	0.0103502	0.0214797	0.130429	0.163232	most of the protein is present in intracellular vesicles (PubMed:20580937). During maturation, the immature APP (N-glycosylated in the endoplasmic reticulum) moves to the Golgi complex where complete maturation occurs (O-glycosylated and sulfated). After alpha-secretase cleavage, soluble APP is released into the extracellular space and the C-terminal is internalized to endosomes and lysosomes. So…	0.208316	17	86.942	0.369385
P09603	Macrophage colony-stimulating factor 1;Processed macrophage colony-stimulating factor 1	CSF1	0.00627491	NA	0.238909	NA	0.122592	0.118446	Single-pass type I membrane protein {ECO:0000269|PubMed:1531650, ECO:0000269|PubMed:3264877}.;SUBCELLULAR LOCATION: [Processed macrophage colony-stimulating factor 1]: Secreted, extracellular space.;SUBCELLULAR LOCATION: Cell membrane {ECO:0000269|PubMed:1531650, ECO:0000269|PubMed:3264877}	0.483283	3	60.179	0.631467
P78509	Reelin	RELN	0.121408	0.597234	-0.404515	0.0851526	0.0998199	0.40925	SUBCELLULAR LOCATION: Secreted, extracellular space, extracellular matrix {ECO:0000250}.	0.659106	5	388.38	0.798354
P10619	Lysosomal protective protein;Lysosomal protective protein 32 kDa chain;Lysosomal protective protein 20 kDa chain	CTSA	-0.377846	-0.122076	0.512783	0.373063	0.0964812	0.417356	SUBCELLULAR LOCATION: Lysosome.	0.675303	5	54.465	0.811916
P0DMV9;P0DMV8;P48741;P17066	Heat shock 70 kDa protein 1B;Heat shock 70 kDa protein 1A;Putative heat shock 70 kDa protein 7;Heat shock 70 kDa protein 6	HSPA1B;HSPA1A;HSPA7;HSPA6	NA	1.58178	-1.25618	-0.0908337	0.0782535	1.1654	SUBCELLULAR LOCATION: Cytoplasm {ECO:0000269|PubMed:17289661}. Cytoplasm, cytoskeleton, microtubule organizing center, centrosome {ECO:0000269|PubMed:27137183}. Note=Localized in cytoplasmic mRNP granules containing untranslated mRNAs.;SUBCELLULAR LOCATION: Cytoplasm {ECO:0000269|PubMed:17289661}. Nucleus {ECO:0000269|PubMed:27137183}. Cytoplasm, cytoskeleton, microtubule organizing center, centr…	0.932966	2	70.051	0.964636
P14923	Junction plakoglobin	JUP	NA	0.339929	NA	-0.242926	0.0485019	0.239592	Peripheral membrane protein {ECO:0000269|PubMed:22781308}. Note=Cytoplasmic in a soluble and membrane-associated form.;SUBCELLULAR LOCATION: Cell junction, adherens junction {ECO:0000269|PubMed:22781308}. Cell junction, desmosome {ECO:0000269|PubMed:22781308}. Cytoplasm, cytoskeleton {ECO:0000269|PubMed:22781308}. Membrane {ECO:0000269|PubMed:22781308};SUBCELLULAR LOCATION: Cytoplasm {ECO:0000269…	0.89501	20	81.744	0.944428
Q02413	Desmoglein-1	DSG1	0.951792	0.401959	-0.605442	-0.592158	0.0390377	0.769977	Single-pass type I membrane protein {ECO:0000250}. Cell junction, desmosome.;SUBCELLULAR LOCATION: Cell membrane {ECO:0000250}	0.92563	11	113.75	0.964636
P08697	Alpha-2-antiplasmin	SERPINF2	0.997751	1.27516	-0.147761	-1.99482	0.032583	1.48531	SUBCELLULAR LOCATION: Secreted.	0.967762	12	54.565	0.979147
P10599	Thioredoxin	TXN	0.00604312	0.374393	NA	-0.303525	0.0256369	0.277402	SUBCELLULAR LOCATION: Nucleus {ECO:0000269|PubMed:11118054, ECO:0000269|PubMed:9108029}. Cytoplasm {ECO:0000269|PubMed:11118054, ECO:0000269|PubMed:9108029}. Secreted {ECO:0000269|PubMed:1332947}. Note=Translocates from the cytoplasm into the nucleus after phorbol 12-myristate 13-acetate induction (PMA) (PubMed:9108029). Predominantly in the cytoplasm in non irradiated cells (PubMed:11118054). Ra…	0.907877	2	11.737	0.952163
P02452	Collagen alpha-1(I) chain	COL1A1	NA	-0.548831	0.538339	NA	-0.00524587	0.443846	SUBCELLULAR LOCATION: Secreted, extracellular space, extracellular matrix {ECO:0000255|PROSITE-ProRule:PRU00793}.	0.993856	3	138.94	0.993856
P28799	Granulins;Acrogranin;Paragranulin;Granulin-1;Granulin-2;Granulin-3;Granulin-4;Granulin-5;Granulin-6;Granulin-7	GRN	0.189072	-1.01264	0.29772	0.49334	-0.00812728	0.681407	SUBCELLULAR LOCATION: Secreted {ECO:0000269|PubMed:21092856, ECO:0000269|PubMed:26370502}. Lysosome {ECO:0000269|PubMed:21092856, ECO:0000269|PubMed:26370502, ECO:0000269|PubMed:28073925, ECO:0000269|PubMed:28541286, ECO:0000269|PubMed:28743268}. Note=Endocytosed by SORT1 and delivred to lysosomes (PubMed:21092856, PubMed:28073925). Targeted to lysosome by PSAP via M6PR and LRP1, in both biosynth…	0.982467	9	63.544	0.988212
P07900	Heat shock protein HSP 90-alpha	HSP90AA1	0.368812	0.217088	0.77905	-1.50947	-0.0361303	1.0105	SUBCELLULAR LOCATION: Cytoplasm {ECO:0000250}.;SUBCELLULAR LOCATION: Nucleus {ECO:0000250|UniProtKB:P07901}. Cytoplasm {ECO:0000250|UniProtKB:P07901}. Melanosome {ECO:0000269|PubMed:17081065}. Cell membrane {ECO:0000269|PubMed:11276205}. Note=Identified by mass spectrometry in melanosome fractions from stage I to stage IV.	0.947493	3	84.659	0.970052
P18206	Vinculin	VCL	-2.13731	0.438816	-0.093956	1.6377	-0.038686	1.57539	Cytoplasmic side {ECO:0000250|UniProtKB:P12003}. Cell junction, adherens junction {ECO:0000250|UniProtKB:P12003}. Cell junction, focal adhesion {ECO:0000250|UniProtKB:P12003}. Cytoplasm, cytoskeleton {ECO:0000250|UniProtKB:P85972}. Cell membrane, sarcolemma {ECO:0000250|UniProtKB:Q64727};Cytoplasmic side {ECO:0000250|UniProtKB:Q64727}. Note=Recruitment to cell-cell junctions occurs in a myosin II…	0.963916	20	123.8	0.979147
Q06481	Amyloid-like protein 2	APLP2	-0.241108	0.0507116	0.0371714	-0.0690886	-0.0555784	0.134789	Single-pass type I membrane protein {ECO:0000305}. Nucleus {ECO:0000305}.;SUBCELLULAR LOCATION: Cell membrane {ECO:0000305}	0.470011	23	86.955	0.621861
Q9Y5C1	Angiopoietin-related protein 3	ANGPTL3	-1.53506	-0.945982	1.30323	0.937269	-0.0601363	1.39208	SUBCELLULAR LOCATION: Secreted {ECO:0000250, ECO:0000305|PubMed:11877390}. Cell projection, lamellipodium {ECO:0000250|UniProtKB:Q9R182}. Note=Colocalized with HSPG2 and activated ITGB3 on podocytes. {ECO:0000250|UniProtKB:Q9R182}.	0.936594	4	53.637	0.964636
O76061	Stanniocalcin-2	STC2	-0.495081	0.299489	0.0335111	-0.12658	-0.0721653	0.332222	SUBCELLULAR LOCATION: Secreted {ECO:0000305}.	0.693319	3	33.248	0.816787
P49908	Selenoprotein P	SEPP1	-1.03935	0.564179	0.253747	NA	-0.0738074	0.695384	SUBCELLULAR LOCATION: Secreted {ECO:0000269|PubMed:8142465}. Note=Passes from plasma into the glomerular filtrate where it is removed by endocytosis mediated by LRP2 in the proximal tubule epithelium. {ECO:0000250|UniProtKB:P70274}.	0.894306	2	43.173	0.944428
P06396	Gelsolin	GSN	-0.126048	-0.15017	-0.0412984	-0.060307	-0.0944557	0.0519421	SUBCELLULAR LOCATION: [Isoform 1]: Secreted.;SUBCELLULAR LOCATION: [Isoform 2]: Cytoplasm, cytoskeleton.	0.035818	7	85.696	0.114087
P51654	Glypican-3;Secreted glypican-3	GPC3	0.0468018	-0.0828389	-0.160314	-0.193734	-0.0975213	0.10684	Extracellular side {ECO:0000250|UniProtKB:P13265}.;Lipid-anchor, GPI-anchor {ECO:0000250|UniProtKB:P13265};SUBCELLULAR LOCATION: Cell membrane {ECO:0000269|PubMed:14610063}	0.165402	10	65.562	0.303926
Q12907	Vesicular integral-membrane protein VIP36	LMAN2	0.156659	0.462774	-0.498464	-0.573488	-0.11313	0.50493	Single-pass membrane protein {ECO:0000269|PubMed:10444376}. Endoplasmic reticulum membrane {ECO:0000269|PubMed:10444376};Single-pass type I membrane protein {ECO:0000269|PubMed:10444376}.;Single-pass type I membrane protein {ECO:0000269|PubMed:10444376}. Golgi apparatus membrane {ECO:0000269|PubMed:10444376};SUBCELLULAR LOCATION: Endoplasmic reticulum-Golgi intermediate compartment membrane {ECO:…	0.684464	7	40.228	0.811916
Q07954	Prolow-density lipoprotein receptor-related protein 1;Low-density lipoprotein receptor-related protein 1 85 kDa subunit;Low-density lipoprotein receptor-related protein 1 515 kDa subunit;Low-density lipoprotein receptor-related protein 1 intracellular domain	LRP1	NA	-0.787767	0.534261	NA	-0.126753	0.544654	Extracellular side. Membrane, coated pit.;Peripheral membrane protein;Single-pass type I membrane protein. Membrane, coated pit.;SUBCELLULAR LOCATION: [Low-density lipoprotein receptor-related protein 1 515 kDa subunit]: Cell membrane;SUBCELLULAR LOCATION: [Low-density lipoprotein receptor-related protein 1 85 kDa subunit]: Cell membrane;SUBCELLULAR LOCATION: [Low-density lipoprotein receptor-rel…	0.879389	8	504.6	0.944428
P05546	Heparin cofactor 2	SERPIND1	0.687428	-1.1161	-0.0325067	NA	-0.153726	0.745233	NA	0.796936	6	57.07	0.878114
P35443	Thrombospondin-4	THBS4	-0.912343	0.388204	-0.0155346	-0.0871049	-0.156695	0.545493	SUBCELLULAR LOCATION: Endoplasmic reticulum {ECO:0000250|UniProtKB:Q9Z1T2}. Sarcoplasmic reticulum {ECO:0000250|UniProtKB:Q9Z1T2}. Secreted {ECO:0000250|UniProtKB:Q9Z1T2}. Secreted, extracellular space {ECO:0000250|UniProtKB:Q9Z1T2}. Secreted, extracellular space, extracellular matrix {ECO:0000250|UniProtKB:Q9Z1T2}.	0.605877	7	105.87	0.749718
P67936	Tropomyosin alpha-4 chain	TPM4	-1.27208	NA	0.220206	0.567156	-0.161574	0.802	SUBCELLULAR LOCATION: Cytoplasm, cytoskeleton {ECO:0000250|UniProtKB:P04692}. Note=Associates with F-actin stress fibers. {ECO:0000250|UniProtKB:P04692}.;SUBCELLULAR LOCATION: Cytoplasm, cytoskeleton {ECO:0000250|UniProtKB:P09495}. Note=Associates with F-actin stress fibers. {ECO:0000250|UniProtKB:P09495}.;SUBCELLULAR LOCATION: Cytoplasm, cytoskeleton {ECO:0000250|UniProtKB:P58775}. Note=Associat…	0.801535	4	28.521	0.878114
P0DP25;P0DP24;P0DP23	NA	NA	-0.376068	0.721111	NA	-0.868332	-0.174429	0.670067	SUBCELLULAR LOCATION: Cytoplasm, cytoskeleton, spindle {ECO:0000269|PubMed:16760425}. Cytoplasm, cytoskeleton, spindle pole {ECO:0000269|PubMed:16760425}. Cytoplasm, cytoskeleton, microtubule organizing center, centrosome {ECO:0000269|PubMed:14654843}. Note=Distributed throughout the cell during interphase, but during mitosis becomes dramatically localized to the spindle poles and the spindle mic…	0.746057	2	16.837	0.855478
P02771	Alpha-fetoprotein	AFP	-0.147046	-0.233765	-0.156981	-0.19052	-0.182078	0.0391575	SUBCELLULAR LOCATION: Secreted.	0.00263187	24	68.677	0.022054
O14672	Disintegrin and metalloproteinase domain-containing protein 10	ADAM10	-0.0455827	-0.0739573	0.0688772	-0.803544	-0.213552	0.398145	Single-pass type I membrane protein {ECO:0000305}. Cytoplasmic vesicle, clathrin-coated vesicle {ECO:0000269|PubMed:12475894}. Cell projection, axon {ECO:0000250|UniProtKB:O35598}. Cell projection, dendrite {ECO:0000250|UniProtKB:O35598}. Cell junction, adherens junction {ECO:0000269|PubMed:30463011}. Cytoplasm {ECO:0000269|PubMed:30463011}. Note=Is localized in the plasma membrane but is also ex…	0.362006	4	84.141	0.521099
Q13402	Unconventional myosin-VIIa	MYO7A	NA	-0.215244	-0.224823	NA	-0.220033	0.127096	SUBCELLULAR LOCATION: Cytoplasm {ECO:0000250|UniProtKB:P97479}. Cytoplasm, cell cortex {ECO:0000250|UniProtKB:P97479}. Cytoplasm, cytoskeleton {ECO:0000250|UniProtKB:P97479}. Cell junction, synapse {ECO:0000269|PubMed:8842737}. Note=In the photoreceptor cells, mainly localized in the inner and base of outer segments as well as in the synaptic ending region (PubMed:8842737). In retinal pigment epi…	0.0138556	2	254.39	0.0631854
P68104;Q5VTE0;Q05639	Elongation factor 1-alpha 1;Putative elongation factor 1-alpha-like 3;Elongation factor 1-alpha 2	EEF1A1;EEF1A1P5;EEF1A2	1.2837	0.48833	-0.655376	-2.07771	-0.240264	1.4608	SUBCELLULAR LOCATION: Cytoplasm {ECO:0000250}.;SUBCELLULAR LOCATION: Cytoplasm {ECO:0000269|PubMed:19158340, ECO:0000269|PubMed:8650580}. Nucleus {ECO:0000269|PubMed:17177976, ECO:0000269|PubMed:8650580}. Nucleus, nucleolus {ECO:0000269|PubMed:8650580}. Cell membrane {ECO:0000269|PubMed:26497934}. Note=Colocalizes with DLC1 at actin-rich regions in the cell periphery (PubMed:19158340). Translocat…	0.763821	2	50.14	0.864324
Q14520	Hyaluronan-binding protein 2;Hyaluronan-binding protein 2 50 kDa heavy chain;Hyaluronan-binding protein 2 50 kDa heavy chain alternate form;Hyaluronan-binding protein 2 27 kDa light chain;Hyaluronan-binding protein 2 27 kDa light chain alternate form	HABP2	-0.540523	-0.501312	0.067088	-0.0109337	-0.24642	0.318961	SUBCELLULAR LOCATION: Secreted {ECO:0000269|PubMed:8827452}. Note=Secreted as an inactive single-chain precursor and is then activated to a heterodimeric form.	0.220023	12	62.671	0.379823
P02647	Apolipoprotein A-I;Proapolipoprotein A-I;Truncated apolipoprotein A-I	APOA1	-0.0840642	-0.98863	0.340049	-0.271322	-0.250992	0.554292	SUBCELLULAR LOCATION: Secreted.	0.431892	2	30.777	0.580355
Q76LX8	A disintegrin and metalloproteinase with thrombospondin motifs 13	ADAMTS13	NA	0.94461	-1.76175	0.0531114	-0.254677	1.13328	SUBCELLULAR LOCATION: Secreted {ECO:0000269|PubMed:12791682}. Note=Secretion enhanced by O-fucosylation of TSP type-1 repeats.	0.779413	2	153.6	0.876202
P55001	Microfibrillar-associated protein 2	MFAP2	-0.350045	NA	-0.33909	-0.0785485	-0.255894	0.17921	SUBCELLULAR LOCATION: Secreted, extracellular space, extracellular matrix.	0.10214	3	20.825	0.219601
P09486	SPARC	SPARC	-0.495491	2.33054	-0.697359	-2.17553	-0.259461	1.8821	SUBCELLULAR LOCATION: Secreted, extracellular space, extracellular matrix, basement membrane {ECO:0000269|PubMed:2306517, ECO:0000269|PubMed:3400777, ECO:0000269|PubMed:7495300, ECO:0000269|PubMed:9457905}. Note=In or around the basement membrane.	0.800668	5	34.632	0.878114
P01344	Insulin-like growth factor II;Insulin-like growth factor II;Insulin-like growth factor II Ala-25 Del;Preptin	IGF2	-0.843582	0.23737	-0.354372	NA	-0.320195	0.470062	SUBCELLULAR LOCATION: Secreted {ECO:0000269|PubMed:16040806}.	0.413303	2	20.14	0.565109
Q5T749	Keratinocyte proline-rich protein	KPRP	-0.910349	-1.0383	0.744506	-0.0847927	-0.322233	0.827231	SUBCELLULAR LOCATION: Cytoplasm {ECO:0000250}.	0.492749	18	64.135	0.632484
P21333	Filamin-A	FLNA	-0.372618	-0.639788	-1.04264	0.387804	-0.416809	0.602974	Peripheral membrane protein {ECO:0000269|PubMed:11038172}. Cytoplasm, cytoskeleton {ECO:0000269|PubMed:11038172}. Cytoplasm, myofibril, sarcomere, Z line {ECO:0000269|PubMed:11038172}. Note=A small amount localizes at membranes. In striated muscle cells, it predominantly localizes in myofibrillar Z lines, while a minor fraction localizes with subsarcolemme. Targeting to developing and mature Z li…	0.260757	20	280.74	0.427145
P30990	Neurotensin/neuromedin N;Large neuromedin N;Neuromedin N;Neurotensin;Tail peptide	NTS	2.369	NA	-2.1106	-1.53395	-0.425186	2.00109	SUBCELLULAR LOCATION: Secreted. Cytoplasmic vesicle, secretory vesicle. Note=Packaged within secretory vesicles.	0.791031	3	19.795	0.878114
O95497	Pantetheinase	VNN1	-2.8318	-3.87135	2.65037	2.31939	-0.433347	3.39899	Lipid-anchor, GPI-anchor {ECO:0000305}.;SUBCELLULAR LOCATION: Cell membrane {ECO:0000305|PubMed:11491533}	0.815215	2	57.011	0.887449
P19823	Inter-alpha-trypsin inhibitor heavy chain H2	ITIH2	-0.518233	-0.710878	-0.228385	-0.293094	-0.437647	0.220481	SUBCELLULAR LOCATION: Secreted.	0.0285665	23	106.46	0.098153
Q8WZ42	Titin	TTN	-0.298658	NA	NA	-0.642617	-0.470638	0.305861	SUBCELLULAR LOCATION: Cytoplasm {ECO:0000305|PubMed:16410549}. Nucleus {ECO:0000269|PubMed:16410549}.	0.223035	2	3816	0.379823
P62258	14-3-3 protein epsilon	YWHAE	-0.117562	0.0169206	-1.46506	-0.36099	-0.481673	0.673991	SUBCELLULAR LOCATION: Nucleus {ECO:0000269|PubMed:12917326}. Cytoplasm {ECO:0000269|PubMed:12917326}. Melanosome {ECO:0000269|PubMed:12042314, ECO:0000269|PubMed:17081065}. Note=Identified by mass spectrometry in melanosome fractions from stage I to stage IV. {ECO:0000269|PubMed:12042314, ECO:0000269|PubMed:17081065}.	0.248252	4	29.174	0.410571
Q9NPH3	Interleukin-1 receptor accessory protein	IL1RAP	-0.647453	NA	-0.679365	-0.262106	-0.529641	0.32571	Single-pass type I membrane protein.;SUBCELLULAR LOCATION: [Isoform 1]: Cell membrane;SUBCELLULAR LOCATION: [Isoform 2]: Secreted.;SUBCELLULAR LOCATION: [Isoform 3]: Secreted.	0.0585212	2	65.418	0.16131
P68366	Tubulin alpha-4A chain	TUBA4A	-0.642563	-0.559443	-0.435222	-0.494068	-0.532824	0.0890306	SUBCELLULAR LOCATION: Cytoplasm, cytoskeleton.	0.00125442	3	49.924	0.0179799
P37802	Transgelin-2	TAGLN2	NA	NA	-0.190668	-0.875963	-0.533315	0.416029	NA	0.363557	3	22.391	0.521099
Q96D15	Reticulocalbin-3	RCN3	-0.670025	1.16088	-1.09369	-1.70505	-0.576973	1.23401	SUBCELLULAR LOCATION: Endoplasmic reticulum lumen {ECO:0000269|PubMed:16433634}.	0.41871	4	37.493	0.567072
O00391	Sulfhydryl oxidase 1	QSOX1	-1.07512	-0.729444	0.335712	-0.856946	-0.58145	0.62788	Single-pass membrane protein {ECO:0000305|PubMed:17331072}. Secreted {ECO:0000269|PubMed:29757379}. Note=A small proportion is secreted, probably via a proteolytic cleavage that removes the membrane anchor. {ECO:0000305|PubMed:29757379}.;SUBCELLULAR LOCATION: [Isoform 1]: Golgi apparatus membrane {ECO:0000269|PubMed:17331072, ECO:0000269|PubMed:23704371};SUBCELLULAR LOCATION: [Isoform 2]: Secrete…	0.161087	2	82.577	0.301163
Q16610	Extracellular matrix protein 1	ECM1	NA	-0.671293	NA	-0.497608	-0.584451	0.344802	SUBCELLULAR LOCATION: Secreted, extracellular space, extracellular matrix.	0.0939072	3	60.673	0.209767
P10915	Hyaluronan and proteoglycan link protein 1	HAPLN1	NA	-0.214871	-1.57596	0.0312541	-0.586525	0.765238	SUBCELLULAR LOCATION: Secreted, extracellular space, extracellular matrix.	0.361415	4	40.165	0.521099
P13796	Plastin-2	LCP1	0.0701939	-1.00605	-0.404573	-1.13403	-0.618615	0.558579	Cytoplasmic side {ECO:0000250|UniProtKB:Q61233}. Note=Relocalizes to the immunological synapse between peripheral blood T-lymphocytes and antibody-presenting cells in response to costimulation through TCR/CD3 and CD2 or CD28 (PubMed:17294403). Associated with the actin cytoskeleton at membrane ruffles. Relocalizes to actin-rich cell projections upon serine phosphorylation (PubMed:16636079). {ECO:…	0.113575	9	70.288	0.235361
P98160	Basement membrane-specific heparan sulfate proteoglycan core protein;Endorepellin;LG3 peptide	HSPG2	-1.24221	-0.679784	-0.273186	-0.319226	-0.628601	0.447647	SUBCELLULAR LOCATION: Secreted, extracellular space, extracellular matrix, basement membrane.	0.0673784	69	468.83	0.167958
P02760	Protein AMBP;Alpha-1-microglobulin;Inter-alpha-trypsin inhibitor light chain;Trypstatin	AMBP	-0.621524	-0.891341	-0.532512	-0.638052	-0.670857	0.154124	SUBCELLULAR LOCATION: Secreted.	0.0031904	13	38.999	0.0238587
P16112	Aggrecan core protein;Aggrecan core protein 2	ACAN	-1.30153	-0.884324	-0.139649	-0.522302	-0.711951	0.496928	SUBCELLULAR LOCATION: Secreted, extracellular space, extracellular matrix {ECO:0000250}.	0.0642913	16	261.33	0.163452
Q9ULB1	Neurexin-1	NRXN1	-0.274411	-0.106214	-1.87271	NA	-0.751112	0.880198	Single-pass type I membrane protein {ECO:0000305}.;SUBCELLULAR LOCATION: Cell junction, synapse, presynaptic cell membrane {ECO:0000305};SUBCELLULAR LOCATION: Membrane {ECO:0000305}	0.313724	6	161.88	0.49055
Q9UBG0	C-type mannose receptor 2	MRC2	-1.17396	-0.633106	-0.466357	NA	-0.757807	0.484555	Single-pass type I membrane protein.;SUBCELLULAR LOCATION: Membrane	0.0710643	4	166.67	0.171496
P29279	Connective tissue growth factor	CTGF	-1.1396	-0.53067	-0.83349	-0.606276	-0.777509	0.273553	SUBCELLULAR LOCATION: Secreted, extracellular space, extracellular matrix {ECO:0000250|UniProtKB:P29268}. Secreted {ECO:0000250|UniProtKB:P29268}.	0.0107896	14	38.091	0.057994
O15230	Laminin subunit alpha-5	LAMA5	-0.281075	-2.02959	-0.328616	NA	-0.879762	0.924624	SUBCELLULAR LOCATION: Secreted, extracellular space, extracellular matrix, basement membrane. Note=Major component.	0.265695	7	399.73	0.431128
P07737	Profilin-1	PFN1	0.56224	-1.90774	NA	-1.36416	-0.90322	1.15195	SUBCELLULAR LOCATION: Cytoplasm, cytoskeleton.	0.351332	2	15.054	0.52094
P13611	Versican core protein	VCAN	-0.857264	-1.59221	-0.699701	-0.582836	-0.933002	0.453627	SUBCELLULAR LOCATION: Secreted, extracellular space, extracellular matrix {ECO:0000305|PubMed:2583089}. Cell projection, cilium, photoreceptor outer segment {ECO:0000269|PubMed:29777959}. Secreted, extracellular space, extracellular matrix, interphotoreceptor matrix {ECO:0000269|PubMed:29777959}.	0.0260237	18	372.82	0.0942602
Q9Y240	C-type lectin domain family 11 member A	CLEC11A	NA	NA	-0.977128	-0.922866	-0.949997	0.548928	SUBCELLULAR LOCATION: Cytoplasm {ECO:0000269|PubMed:11803813}. Secreted {ECO:0000269|PubMed:11803813, ECO:0000269|PubMed:9442024}.	0.0181761	2	35.694	0.0781574
Q9Y490	Talin-1	TLN1	NA	-1.10548	-1.08507	-0.804174	-0.99824	0.517707	Cytoplasmic side {ECO:0000250}. Cytoplasm, cytoskeleton {ECO:0000250}. Cell surface {ECO:0000250|UniProtKB:P26039}. Cell junction, focal adhesion {ECO:0000250|UniProtKB:P26039}. Note=Colocalizes with LAYN at the membrane ruffles. Localized preferentially in focal adhesions than fibrillar adhesions (By similarity). {ECO:0000250}.;Peripheral membrane protein {ECO:0000250};SUBCELLULAR LOCATION: Cell…	0.00935066	28	269.76	0.0536105
Q14515	SPARC-like protein 1	SPARCL1	0.243592	2.83393	-3.10172	-4.11584	-1.03501	3.18152	SUBCELLULAR LOCATION: Secreted, extracellular space, extracellular matrix {ECO:0000250}.	0.561668	3	75.207	0.70516
A2NJV5;A0A0A0MRZ7;A0A075B6S2;A0A075B6S6;A0A075B6P5;A0A0C4DH68;A0A087WW87;P06310;P01615;P01614	Ig kappa chain V-II region RPMI 6410;Ig kappa chain V-II region FR;Ig kappa chain V-II region Cum	IGKV A18;IGKV2D-26;IGKV2D-29;IGKV2D-30;IGKV2D-28;IGKV2-24;IGKV2-40	1.06145	NA	NA	-3.19562	-1.06708	1.84391	SUBCELLULAR LOCATION: Secreted {ECO:0000303|PubMed:20176268, ECO:0000303|PubMed:22158414}. Cell membrane {ECO:0000303|PubMed:20176268, ECO:0000303|PubMed:22158414}.	0.704159	2	13.085	0.816809
P06733	Alpha-enolase	ENO1	0.919888	-3.1342	NA	NA	-1.10716	1.77423	SUBCELLULAR LOCATION: [Isoform MBP-1]: Nucleus.;SUBCELLULAR LOCATION: Cytoplasm {ECO:0000250}. Cell membrane {ECO:0000250}. Note=Can translocate to the plasma membrane in either the homodimeric (alpha/alpha) or heterodimeric (alpha/gamma) form. {ECO:0000250}.;SUBCELLULAR LOCATION: Cytoplasm {ECO:0000269|PubMed:10802057}. Cell membrane {ECO:0000269|PubMed:10802057}. Cytoplasm, myofibril, sarcomere…	0.681744	5	47.168	0.811916
O95967	EGF-containing fibulin-like extracellular matrix protein 2	EFEMP2	NA	NA	-1.41404	-0.851001	-1.13252	0.693086	SUBCELLULAR LOCATION: Secreted.	0.155105	3	49.405	0.301163
P00742	Coagulation factor X;Factor X light chain;Factor X heavy chain;Activated factor Xa heavy chain	F10	-1.47363	NA	-0.825466	NA	-1.14955	0.714498	SUBCELLULAR LOCATION: Secreted.	0.174937	3	54.731	0.316727
P15924	Desmoplakin	DSP	-3.18217	-1.46785	-0.696283	0.480162	-1.21654	1.53583	SUBCELLULAR LOCATION: Cell junction, desmosome {ECO:0000269|PubMed:12802069}. Cytoplasm, cytoskeleton {ECO:0000269|PubMed:12802069}. Cell membrane {ECO:0000250|UniProtKB:E9Q557}. Note=Innermost portion of the desmosomal plaque. Colocalizes with epidermal KRT5-KRT14 and simple KRT8-KRT18 keratins and VIM intermediate filaments network (PubMed:12802069). Localizes at the intercalated disk in cardio…	0.211316	34	331.77	0.37088
O94907	Dickkopf-related protein 1	DKK1	-1.89072	-1.23976	-1.11095	-0.787692	-1.25728	0.463133	SUBCELLULAR LOCATION: Secreted.	0.0122618	6	28.671	0.0606233
P26927	Hepatocyte growth factor-like protein;Hepatocyte growth factor-like protein alpha chain;Hepatocyte growth factor-like protein beta chain	MST1	-2.66959	-2.45478	0.0812032	0.012068	-1.25778	1.50902	SUBCELLULAR LOCATION: Secreted {ECO:0000305}.;SUBCELLULAR LOCATION: Secreted.	0.194103	4	80.319	0.347768
P00488	Coagulation factor XIII A chain	F13A1	-3.7352	0.94034	NA	NA	-1.39743	2.07229	SUBCELLULAR LOCATION: Cytoplasm. Secreted {ECO:0000269|PubMed:4405643}. Note=Secreted into the blood plasma. Cytoplasmic in most tissues, but also secreted in the blood plasma.	0.657007	2	83.266	0.798354
Q8N2S1	Latent-transforming growth factor beta-binding protein 4	LTBP4	-4.20116	-4.66863	0.46425	2.39056	-1.50375	3.48	SUBCELLULAR LOCATION: Secreted, extracellular space, extracellular matrix {ECO:0000269|PubMed:16157329, ECO:0000269|PubMed:9660815}.	0.451034	6	173.43	0.601378
P31431	Syndecan-4	SDC4	-1.70757	-1.38499	-1.64494	-1.29846	-1.50899	0.198002	Single-pass type I membrane protein {ECO:0000255}. Secreted {ECO:0000269|PubMed:9169435}. Note=Shedding of the ectodomain produces a soluble form. {ECO:0000269|PubMed:9169435}.;SUBCELLULAR LOCATION: [Isoform 1]: Membrane {ECO:0000255};SUBCELLULAR LOCATION: [Isoform 2]: Secreted.	0.000613259	4	21.641	0.0133783
Q04756	Hepatocyte growth factor activator;Hepatocyte growth factor activator short chain;Hepatocyte growth factor activator long chain	HGFAC	-0.957618	-3.81034	-1.36275	0.0436244	-1.52177	1.63621	SUBCELLULAR LOCATION: Secreted. Note=Secreted as an inactive single-chain precursor and is then activated to a heterodimeric form.	0.159812	2	70.681	0.301163
P15259;P18669;Q8N0Y7	Phosphoglycerate mutase 2;Phosphoglycerate mutase 1;Probable phosphoglycerate mutase 4	PGAM2;PGAM1;PGAM4	0.524666	NA	NA	-4.52244	-1.99889	2.36165	NA	0.573528	3	28.766	0.714832
Q6UVK1	Chondroitin sulfate proteoglycan 4	CSPG4	NA	-1.03041	-3.65603	NA	-2.34322	1.72604	Extracellular side {ECO:0000250|UniProtKB:Q00657}. Apical cell membrane {ECO:0000250|UniProtKB:Q00657};Extracellular side {ECO:0000250|UniProtKB:Q00657}. Cell projection, lamellipodium membrane {ECO:0000250|UniProtKB:Q00657};Extracellular side {ECO:0000250|UniProtKB:Q00657}. Cell surface {ECO:0000250|UniProtKB:Q00657}. Note=Localized at the apical plasma membrane it relocalizes to the lamellipodi…	0.325113	6	250.53	0.499279
