# Supplementary material for: Selective inhibition of protein secretion by abrogating receptor–coat interactions during ER export
Source: Proc Natl Acad Sci U S A. 2022 Jul 28;119(31):e2202080119. doi: 10.1073/pnas.2202080119 (PMC9351455; doi:10.1073/pnas.2202080119)
Supplement: Supplementary File [file pnas.2202080119.sd03.xlsx]

## Sheet: HEK+4PBA
Majority protein IDs	Protein names	Gene names	Log2(WT.M/4-PBA.H_1)	Log2(WT.M/4-PBA.H_2)	Log2(WT.H/4-PBA.M_1)	Log2(WT.H/4-PBA.M_2)	Log2_Average	STDEV	Localisation	t_test	Unique peptides	Mol. weight [kDa]	Fasta headers	FDR-adjusted p-value
P04075	Fructose-bisphosphate aldolase A	ALDOA	NA	NA	7.72526	7.58481	7.65503	4.42001	SUBCELLULAR LOCATION: Cytoplasm, myofibril, sarcomere, I band. Cytoplasm, myofibril, sarcomere, M line. Note=In skeletal muscle, accumulates around the M line and within the I band, colocalizing with FBP2 on both sides of the Z line in the absence of Ca(2+). {ECO:0000250}.	0.00584004	3	39.42	sp|P04075|ALDOA_HUMAN Fructose-bisphosphate aldolase A OS=Homo sapiens OX=9606 GN=ALDOA PE=1 SV=2	0.0676692
P13796	Plastin-2	LCP1	7.142	7.12433	-2.59096	-3.39575	2.06991	5.85578	Cytoplasmic side {ECO:0000250|UniProtKB:Q61233}. Note=Relocalizes to the immunological synapse between peripheral blood T-lymphocytes and antibody-presenting cells in response to costimulation through TCR/CD3 and CD2 or CD28 (PubMed:17294403). Associated with the actin cytoskeleton at membrane ruffles. Relocalizes to actin-rich cell projections upon serine phosphorylation (PubMed:16636079). {ECO:…	0.530556	6	70.288	sp|P13796|PLSL_HUMAN Plastin-2 OS=Homo sapiens OX=9606 GN=LCP1 PE=1 SV=6	0.761605
Q08554	Desmocollin-1	DSC1	-0.124802	3.52268	NA	NA	1.69894	1.78311	Single-pass type I membrane protein. Cell junction, desmosome.;SUBCELLULAR LOCATION: Cell membrane	0.522545	7	99.986	sp|Q08554|DSC1_HUMAN Desmocollin-1 OS=Homo sapiens OX=9606 GN=DSC1 PE=1 SV=2	0.761605
Q9NP70	Ameloblastin	AMBN	1.32677	1.36003	1.25629	1.7386	1.42042	0.216485	SUBCELLULAR LOCATION: Secreted, extracellular space, extracellular matrix.	0.00095589	2	48.282	sp|Q9NP70|AMBN_HUMAN Ameloblastin OS=Homo sapiens OX=9606 GN=AMBN PE=1 SV=1	0.0427059
Q9UHI8	A disintegrin and metalloproteinase with thrombospondin motifs 1	ADAMTS1	1.86782	1.20264	1.17332	1.07306	1.32921	0.363334	SUBCELLULAR LOCATION: Secreted, extracellular space, extracellular matrix {ECO:0000250}.	0.005273	6	105.36	sp|Q9UHI8|ATS1_HUMAN A disintegrin and metalloproteinase with thrombospondin motifs 1 OS=Homo sapiens OX=9606 GN=ADAMTS1 PE=1 SV=4	0.0676692
P12109	Collagen alpha-1(VI) chain	COL6A1	0.466131	NA	2.04014	NA	1.25314	0.967661	SUBCELLULAR LOCATION: Secreted, extracellular space, extracellular matrix {ECO:0000250}.	0.357	4	108.53	sp|P12109|CO6A1_HUMAN Collagen alpha-1(VI) chain OS=Homo sapiens OX=9606 GN=COL6A1 PE=1 SV=3	0.609023
P80303	Nucleobindin-2;Nesfatin-1	NUCB2	1.51596	1.04593	0.764641	1.57106	1.2244	0.386616	Peripheral membrane protein {ECO:0000269|PubMed:11749975}. Cytoplasm {ECO:0000269|PubMed:11749975}. Secreted {ECO:0000269|PubMed:11749975}. Endoplasmic reticulum {ECO:0000250}. Nucleus envelope {ECO:0000250}. Note=Golgi retention is mediated by its N-terminal region.;SUBCELLULAR LOCATION: [Nesfatin-1]: Secreted.;SUBCELLULAR LOCATION: Golgi apparatus {ECO:0000269|PubMed:11749975}. Membrane {ECO:00…	0.00795774	6	50.222	sp|P80303|NUCB2_HUMAN Nucleobindin-2 OS=Homo sapiens OX=9606 GN=NUCB2 PE=1 SV=3	0.0676692
Q02818	Nucleobindin-1	NUCB1	1.36407	1.42653	1.29046	0.729387	1.20261	0.320348	Lumenal side {ECO:0000250|UniProtKB:Q63083}. Cytoplasm {ECO:0000250|UniProtKB:Q63083}. Secreted {ECO:0000250|UniProtKB:Q63083}. Note=A small fraction of the protein may be cytoplasmic. {ECO:0000250|UniProtKB:Q63083}.;Peripheral membrane protein {ECO:0000250|UniProtKB:Q63083};SUBCELLULAR LOCATION: Golgi apparatus, cis-Golgi network membrane {ECO:0000250|UniProtKB:Q63083}	0.00489561	16	53.879	sp|Q02818|NUCB1_HUMAN Nucleobindin-1 OS=Homo sapiens OX=9606 GN=NUCB1 PE=1 SV=4	0.0676692
P10619	Lysosomal protective protein;Lysosomal protective protein 32 kDa chain;Lysosomal protective protein 20 kDa chain	CTSA	1.09694	1.05172	1.84404	0.49879	1.12287	0.552359	SUBCELLULAR LOCATION: Lysosome.	0.0268364	2	54.465	sp|P10619|PPGB_HUMAN Lysosomal protective protein OS=Homo sapiens OX=9606 GN=CTSA PE=1 SV=2	0.132691
P19021	Peptidyl-glycine alpha-amidating monooxygenase;Peptidylglycine alpha-hydroxylating monooxygenase;Peptidyl-alpha-hydroxyglycine alpha-amidating lyase	PAM	1.37801	0.520045	1.64304	0.855301	1.0991	0.5061	Single-pass membrane protein {ECO:0000250|UniProtKB:P10731}. Note=Secretory granules. {ECO:0000250|UniProtKB:P10731}.;Single-pass type I membrane protein.;SUBCELLULAR LOCATION: [Isoform 1]: Membrane;SUBCELLULAR LOCATION: [Isoform 2]: Membrane;SUBCELLULAR LOCATION: [Isoform 3]: Secreted. Note=Secreted from secretory granules.;SUBCELLULAR LOCATION: [Isoform 4]: Secreted. Note=Secreted from secretor…	0.0225289	6	108.33	sp|P19021|AMD_HUMAN Peptidyl-glycine alpha-amidating monooxygenase OS=Homo sapiens OX=9606 GN=PAM PE=1 SV=2	0.119499
P05067	Amyloid beta A4 protein;N-APP;Soluble APP-alpha;Soluble APP-beta;C99;Beta-amyloid protein 42;Beta-amyloid protein 40;C83;P3(42);P3(40);C80;Gamma-secretase C-terminal fragment 59;Gamma-secretase C-terminal fragment 57;Gamma-secretase C-terminal fragment 50;C31	APP	0.718175	1.28983	0.82355	1.37861	1.05254	0.330083	most of the protein is present in intracellular vesicles (PubMed:20580937). During maturation, the immature APP (N-glycosylated in the endoplasmic reticulum) moves to the Golgi complex where complete maturation occurs (O-glycosylated and sulfated). After alpha-secretase cleavage, soluble APP is released into the extracellular space and the C-terminal is internalized to endosomes and lysosomes. So…	0.00780491	11	86.942	sp|P05067|A4_HUMAN Amyloid-beta precursor protein OS=Homo sapiens OX=9606 GN=APP PE=1 SV=3	0.0676692
Q02413	Desmoglein-1	DSG1	-0.559494	-1.95551	2.70256	3.87455	1.01553	2.72812	Single-pass type I membrane protein {ECO:0000250}. Cell junction, desmosome.;SUBCELLULAR LOCATION: Cell membrane {ECO:0000250}	0.510594	16	113.75	sp|Q02413|DSG1_HUMAN Desmoglein-1 OS=Homo sapiens OX=9606 GN=DSG1 PE=1 SV=2	0.761605
Q12907	Vesicular integral-membrane protein VIP36	LMAN2	1.69639	0.358284	NA	0.900395	0.985024	0.737952	Single-pass membrane protein {ECO:0000269|PubMed:10444376}. Endoplasmic reticulum membrane {ECO:0000269|PubMed:10444376};Single-pass type I membrane protein {ECO:0000269|PubMed:10444376}.;Single-pass type I membrane protein {ECO:0000269|PubMed:10444376}. Golgi apparatus membrane {ECO:0000269|PubMed:10444376};SUBCELLULAR LOCATION: Endoplasmic reticulum-Golgi intermediate compartment membrane {ECO:…	0.126715	3	40.228	sp|Q12907|LMAN2_HUMAN Vesicular integral-membrane protein VIP36 OS=Homo sapiens OX=9606 GN=LMAN2 PE=1 SV=1	0.363794
P07602	Prosaposin;Saposin-A;Saposin-B-Val;Saposin-B;Saposin-C;Saposin-D	PSAP	1.16652	0.828713	1.02371	0.894536	0.97837	0.149312	SUBCELLULAR LOCATION: [Prosaposin]: Secreted {ECO:0000250|UniProtKB:Q61207}. Note=Secreted as a fully glycosylated 70 kDa protein composed of complex glycans. {ECO:0000250|UniProtKB:Q61207}.;SUBCELLULAR LOCATION: Lysosome {ECO:0000269|PubMed:14657016, ECO:0000269|PubMed:21835174, ECO:0000269|PubMed:22431521}.	0.000959683	15	58.112	sp|P07602|SAP_HUMAN Prosaposin OS=Homo sapiens OX=9606 GN=PSAP PE=1 SV=2	0.0427059
Q08629	Testican-1	SPOCK1	1.28143	1.0418	0.839493	0.574562	0.934322	0.300254	SUBCELLULAR LOCATION: Secreted, extracellular space, extracellular matrix.	0.00836361	3	49.124	sp|Q08629|TICN1_HUMAN Testican-1 OS=Homo sapiens OX=9606 GN=SPOCK1 PE=1 SV=1	0.0676692
P14543	Nidogen-1	NID1	0.972546	0.767061	1.6342	0.318272	0.923019	0.547195	SUBCELLULAR LOCATION: Secreted, extracellular space, extracellular matrix, basement membrane.	0.0432943	5	136.38	sp|P14543|NID1_HUMAN Nidogen-1 OS=Homo sapiens OX=9606 GN=NID1 PE=1 SV=3	0.175145
O43405	Cochlin	COCH	0.900876	0.940204	1.2193	0.445126	0.876378	0.320546	SUBCELLULAR LOCATION: Secreted, extracellular space, extracellular matrix {ECO:0000269|PubMed:12843317, ECO:0000269|PubMed:22610276}.	0.012023	7	59.482	sp|O43405|COCH_HUMAN Cochlin OS=Homo sapiens OX=9606 GN=COCH PE=1 SV=1	0.0823112
P02649	Apolipoprotein E	APOE	NA	NA	1.00321	0.647784	0.825495	0.498198	SUBCELLULAR LOCATION: Secreted {ECO:0000269|PubMed:2498325}. Secreted, extracellular space {ECO:0000269|PubMed:8340399}. Secreted, extracellular space, extracellular matrix {ECO:0000269|PubMed:9488694}. Note=In the plasma, APOE is associated with chylomicrons, chylomicrons remnants, VLDL, LDL and HDL lipoproteins (PubMed:1911868, PubMed:8340399). Lipid poor oligomeric APOE is associated with the …	0.13499	4	36.154	sp|P02649|APOE_HUMAN Apolipoprotein E OS=Homo sapiens OX=9606 GN=APOE PE=1 SV=1	0.363801
Q06481	Amyloid-like protein 2	APLP2	1.13593	1.23248	0.335117	0.524541	0.807016	0.444102	Single-pass type I membrane protein {ECO:0000305}. Nucleus {ECO:0000305}.;SUBCELLULAR LOCATION: Cell membrane {ECO:0000305}	0.0358832	6	86.955	sp|Q06481|APLP2_HUMAN Amyloid-like protein 2 OS=Homo sapiens OX=9606 GN=APLP2 PE=1 SV=2	0.15968
P01033	Metalloproteinase inhibitor 1	TIMP1	0.870976	0.9241	0.816342	0.411656	0.755769	0.233589	SUBCELLULAR LOCATION: Secreted {ECO:0000269|PubMed:1730286, ECO:0000269|PubMed:24635319, ECO:0000269|PubMed:3010309, ECO:0000269|PubMed:3839290, ECO:0000269|PubMed:3903517, ECO:0000269|PubMed:8541540}.	0.00748922	3	23.171	sp|P01033|TIMP1_HUMAN Metalloproteinase inhibitor 1 OS=Homo sapiens OX=9606 GN=TIMP1 PE=1 SV=1	0.0676692
O14672	Disintegrin and metalloproteinase domain-containing protein 10	ADAM10	0.938248	0.496002	NA	NA	0.717125	0.451685	Single-pass type I membrane protein {ECO:0000305}. Cytoplasmic vesicle, clathrin-coated vesicle {ECO:0000269|PubMed:12475894}. Cell projection, axon {ECO:0000250|UniProtKB:O35598}. Cell projection, dendrite {ECO:0000250|UniProtKB:O35598}. Cell junction, adherens junction {ECO:0000269|PubMed:30463011}. Cytoplasm {ECO:0000269|PubMed:30463011}. Note=Is localized in the plasma membrane but is also ex…	0.190411	3	84.141	sp|O14672|ADA10_HUMAN Disintegrin and metalloproteinase domain-containing protein 10 OS=Homo sapiens OX=9606 GN=ADAM10 PE=1 SV=1	0.382774
P16870	Carboxypeptidase E	CPE	0.549028	0.842617	0.849856	0.549599	0.697775	0.171454	Peripheral membrane protein {ECO:0000250|UniProtKB:P15087}. Secreted {ECO:0000250|UniProtKB:P15087}. Note=Associated with the secretory granule membrane through direct binding to lipid rafts in intragranular conditions. {ECO:0000250|UniProtKB:Q00493}.;SUBCELLULAR LOCATION: [Isoform 1]: Cytoplasmic vesicle, secretory vesicle {ECO:0000250|UniProtKB:Q00493}. Cytoplasmic vesicle, secretory vesicle me…	0.00387765	14	53.15	sp|P16870|CBPE_HUMAN Carboxypeptidase E OS=Homo sapiens OX=9606 GN=CPE PE=1 SV=1	0.0676692
Q04756	Hepatocyte growth factor activator;Hepatocyte growth factor activator short chain;Hepatocyte growth factor activator long chain	HGFAC	NA	0.243547	1.32992	0.489504	0.687657	0.578405	SUBCELLULAR LOCATION: Secreted. Note=Secreted as an inactive single-chain precursor and is then activated to a heterodimeric form.	0.171681	2	70.681	sp|Q04756|HGFA_HUMAN Hepatocyte growth factor activator OS=Homo sapiens OX=9606 GN=HGFAC PE=1 SV=1	0.363801
P28799	Granulins;Acrogranin;Paragranulin;Granulin-1;Granulin-2;Granulin-3;Granulin-4;Granulin-5;Granulin-6;Granulin-7	GRN	0.861003	0.636172	0.700708	0.351203	0.637272	0.212851	SUBCELLULAR LOCATION: Secreted {ECO:0000269|PubMed:21092856, ECO:0000269|PubMed:26370502}. Lysosome {ECO:0000269|PubMed:21092856, ECO:0000269|PubMed:26370502, ECO:0000269|PubMed:28073925, ECO:0000269|PubMed:28541286, ECO:0000269|PubMed:28743268}. Note=Endocytosed by SORT1 and delivred to lysosomes (PubMed:21092856, PubMed:28073925). Targeted to lysosome by PSAP via M6PR and LRP1, in both biosynth…	0.00932523	2	63.544	sp|P28799|GRN_HUMAN Progranulin OS=Homo sapiens OX=9606 GN=GRN PE=1 SV=2	0.0691621
Q9BRK5	45 kDa calcium-binding protein	CAB45	0.697507	0.760178	0.997348	0.0499646	0.626249	0.405312	SUBCELLULAR LOCATION: [Isoform 1]: Golgi apparatus lumen {ECO:0000250|UniProtKB:Q61112}.;SUBCELLULAR LOCATION: [Isoform 5]: Cytoplasm {ECO:0000269|PubMed:17442889}. Cell membrane {ECO:0000269|PubMed:17442889}. Cell projection, bleb. Note=Isoform 5 colocalizes with STX3 and STXBP1 isoform 2 at the plasma membrane and cell surface blebs. {ECO:0000269|PubMed:17442889}.	0.0537048	5	41.806	sp|Q9BRK5|CAB45_HUMAN 45 kDa calcium-binding protein OS=Homo sapiens OX=9606 GN=SDF4 PE=1 SV=1	0.199155
O94813	Slit homolog 2 protein;Slit homolog 2 protein N-product;Slit homolog 2 protein C-product	SLIT2	NA	0.464982	1.19829	0.204865	0.622714	0.523323	SUBCELLULAR LOCATION: Secreted {ECO:0000269|PubMed:10102268}. Note=The C-terminal cleavage protein is more diffusible than the larger N-terminal protein that is more tightly cell associated.	0.171331	10	169.87	sp|O94813|SLIT2_HUMAN Slit homolog 2 protein OS=Homo sapiens OX=9606 GN=SLIT2 PE=1 SV=1	0.363801
Q14118	Dystroglycan;Alpha-dystroglycan;Beta-dystroglycan	DAG1	1.00806	0.0513026	1.00121	0.400892	0.615366	0.471611	Single-pass type I membrane protein. Cytoplasm, cytoskeleton. Nucleus, nucleoplasm. Cell membrane, sarcolemma {ECO:0000250}. Cell junction, synapse, postsynaptic cell membrane {ECO:0000250}. Note=The monomeric form translocates to the nucleus via the action of importins and depends on RAN. Nuclear transport is inhibited by Tyr-892 phosphorylation. In skeletal muscle, this phosphorylated form loca…	0.0797101	7	97.44	sp|Q14118|DAG1_HUMAN Dystroglycan OS=Homo sapiens OX=9606 GN=DAG1 PE=1 SV=2	0.245411
P01034	Cystatin-C	CST3	1.10648	0.308011	0.879144	0.161556	0.613798	0.451359	SUBCELLULAR LOCATION: Secreted {ECO:0000269|PubMed:20189825}.	0.0725628	4	15.799	sp|P01034|CYTC_HUMAN Cystatin-C OS=Homo sapiens OX=9606 GN=CST3 PE=1 SV=1	0.245411
P62805	Histone H4	HIST1H4A	NA	1.97878	-0.773828	NA	0.602477	1.17635	SUBCELLULAR LOCATION: Nucleus. Chromosome.	0.737318	3	11.367	sp|P62805|H4_HUMAN Histone H4 OS=Homo sapiens OX=9606 GN=HIST1H4A PE=1 SV=2	0.886774
O94985	Calsyntenin-1;Soluble Alc-alpha;CTF1-alpha	CLSTN1	0.934705	0.329411	0.96463	0.162622	0.597842	0.412101	Single-pass type I membrane protein {ECO:0000250}. Nucleus {ECO:0000269|PubMed:17332754}. Note=Neurite tips. Localized in the postsynaptic membrane of both excitatory and inhibitory synapses (By similarity). The AlcICD fragment is translocated to the nucleus upon interaction with APBB1. {ECO:0000250}.;Single-pass type I membrane protein {ECO:0000269|PubMed:17332754}. Golgi apparatus membrane {ECO…	0.0624295	10	109.79	sp|O94985|CSTN1_HUMAN Calsyntenin-1 OS=Homo sapiens OX=9606 GN=CLSTN1 PE=1 SV=1	0.222249
P18065	Insulin-like growth factor-binding protein 2	IGFBP2	0.934177	0.659559	0.64948	0.081278	0.581124	0.358384	SUBCELLULAR LOCATION: Secreted.	0.0477413	9	34.814	sp|P18065|IBP2_HUMAN Insulin-like growth factor-binding protein 2 OS=Homo sapiens OX=9606 GN=IGFBP2 PE=1 SV=2	0.184738
O94763	Unconventional prefoldin RPB5 interactor 1	URI1	-0.879648	4.08134	-0.268195	-0.663663	0.567458	2.35623	SUBCELLULAR LOCATION: Nucleus. Cytoplasm. Mitochondrion. Cell projection, dendrite {ECO:0000250}. Note=Colocalizes with PFDN2, PFDN4, PPP1CC, RPS6KB1 and STAP1 at mitochondrion.	0.662996	22	59.832	sp|O94763|RMP_HUMAN Unconventional prefoldin RPB5 interactor 1 OS=Homo sapiens OX=9606 GN=URI1 PE=1 SV=3	0.866614
O00391	Sulfhydryl oxidase 1	QSOX1	NA	0.773068	NA	0.343586	0.558327	0.36695	Single-pass membrane protein {ECO:0000305|PubMed:17331072}. Secreted {ECO:0000269|PubMed:29757379}. Note=A small proportion is secreted, probably via a proteolytic cleavage that removes the membrane anchor. {ECO:0000305|PubMed:29757379}.;SUBCELLULAR LOCATION: [Isoform 1]: Golgi apparatus membrane {ECO:0000269|PubMed:17331072, ECO:0000269|PubMed:23704371};SUBCELLULAR LOCATION: [Isoform 2]: Secrete…	0.23375	2	82.577	sp|O00391|QSOX1_HUMAN Sulfhydryl oxidase 1 OS=Homo sapiens OX=9606 GN=QSOX1 PE=1 SV=3	0.441103
P35625	Metalloproteinase inhibitor 3	TIMP3	0.413161	NA	NA	0.668318	0.540739	0.329116	SUBCELLULAR LOCATION: Secreted, extracellular space, extracellular matrix.	0.147503	2	24.145	sp|P35625|TIMP3_HUMAN Metalloproteinase inhibitor 3 OS=Homo sapiens OX=9606 GN=TIMP3 PE=1 SV=2	0.363801
Q12841	Follistatin-related protein 1	FSTL1	1.11463	0.262072	0.811751	-0.152638	0.508955	0.564856	SUBCELLULAR LOCATION: Secreted {ECO:0000305}.	0.169329	3	34.985	sp|Q12841|FSTL1_HUMAN Follistatin-related protein 1 OS=Homo sapiens OX=9606 GN=FSTL1 PE=1 SV=1	0.363801
P55001	Microfibrillar-associated protein 2	MFAP2	0.733875	0.0892269	0.991513	0.135174	0.487447	0.446275	SUBCELLULAR LOCATION: Secreted, extracellular space, extracellular matrix.	0.116853	3	20.825	sp|P55001|MFAP2_HUMAN Microfibrillar-associated protein 2 OS=Homo sapiens OX=9606 GN=MFAP2 PE=2 SV=1	0.346665
P29279	Connective tissue growth factor	CTGF	0.727267	0.401849	0.216652	0.322054	0.416956	0.22034	SUBCELLULAR LOCATION: Secreted, extracellular space, extracellular matrix {ECO:0000250|UniProtKB:P29268}. Secreted {ECO:0000250|UniProtKB:P29268}.	0.0323406	9	38.091	sp|P29279|CTGF_HUMAN Connective tissue growth factor OS=Homo sapiens OX=9606 GN=CTGF PE=1 SV=2	0.15149
Q96P63	Serpin B12	SERPINB12	-1.27764	0.693677	NA	1.62438	0.346805	1.22223	SUBCELLULAR LOCATION: Cytoplasm {ECO:0000250}.	0.72445	7	46.276	sp|Q96P63|SPB12_HUMAN Serpin B12 OS=Homo sapiens OX=9606 GN=SERPINB12 PE=1 SV=1	0.883503
Q12805	EGF-containing fibulin-like extracellular matrix protein 1	EFEMP1	1.78856	-0.34727	NA	-0.535655	0.301878	1.0648	SUBCELLULAR LOCATION: Secreted, extracellular space {ECO:0000250}. Secreted, extracellular space, extracellular matrix {ECO:0000250}. Note=Localizes to the lamina propria underneath the olfactory epithelium. {ECO:0000250}.	0.724671	7	54.64	sp|Q12805|FBLN3_HUMAN EGF-containing fibulin-like extracellular matrix protein 1 OS=Homo sapiens OX=9606 GN=EFEMP1 PE=1 SV=2	0.883503
P78539	Sushi repeat-containing protein SRPX	SRPX	0.472176	0.289716	-0.0803847	0.171693	0.2133	0.231544	SUBCELLULAR LOCATION: Cell surface {ECO:0000305}. Note=Possibly surface of photoreceptor cell.	0.162646	10	51.571	sp|P78539|SRPX_HUMAN Sushi repeat-containing protein SRPX OS=Homo sapiens OX=9606 GN=SRPX PE=1 SV=1	0.363801
P16035	Metalloproteinase inhibitor 2	TIMP2	NA	0.436055	NA	-0.0939657	0.171045	0.23785	SUBCELLULAR LOCATION: Secreted.	0.635119	2	24.399	sp|P16035|TIMP2_HUMAN Metalloproteinase inhibitor 2 OS=Homo sapiens OX=9606 GN=TIMP2 PE=1 SV=2	0.849288
Q92563	Testican-2	SPOCK2	-2.44128	0.0694271	1.46104	1.4651	0.138573	1.84111	SUBCELLULAR LOCATION: Secreted, extracellular space, extracellular matrix {ECO:0000305}.	0.889897	2	46.779	sp|Q92563|TICN2_HUMAN Testican-2 OS=Homo sapiens OX=9606 GN=SPOCK2 PE=1 SV=1	0.942867
P12273	Prolactin-inducible protein	PIP	-0.199255	-2.69591	3.29152	NA	0.132119	2.45645	SUBCELLULAR LOCATION: Secreted.	0.946274	2	16.572	sp|P12273|PIP_HUMAN Prolactin-inducible protein OS=Homo sapiens OX=9606 GN=PIP PE=1 SV=1	0.957027
Q9UKZ9	Procollagen C-endopeptidase enhancer 2	PCOLCE2	0.706729	0.282736	NA	-0.712464	0.092334	0.596609	SUBCELLULAR LOCATION: Secreted {ECO:0000305}.	0.846607	2	45.716	sp|Q9UKZ9|PCOC2_HUMAN Procollagen C-endopeptidase enhancer 2 OS=Homo sapiens OX=9606 GN=PCOLCE2 PE=1 SV=1	0.920005
O00468	Agrin;Agrin N-terminal 110 kDa subunit;Agrin C-terminal 110 kDa subunit;Agrin C-terminal 90 kDa fragment;Agrin C-terminal 22 kDa fragment	AGRN	-0.315127	NA	NA	0.395796	0.0403342	0.291166	Single-pass type II membrane protein {ECO:0000250|UniProtKB:A2ASQ1}.;SUBCELLULAR LOCATION: [Isoform 1]: Secreted, extracellular space, extracellular matrix {ECO:0000269|PubMed:20551380}. Note=Synaptic basal lamina at the neuromuscular junction. {ECO:0000250|UniProtKB:P31696}.;SUBCELLULAR LOCATION: [Isoform 2]: Cell junction, synapse {ECO:0000250|UniProtKB:A2ASQ1}. Cell membrane {ECO:0000250|UniPr…	0.92807	8	217.32	sp|O00468|AGRIN_HUMAN Agrin OS=Homo sapiens OX=9606 GN=AGRN PE=1 SV=6	0.957027
P02751	Fibronectin;Anastellin;Ugl-Y1;Ugl-Y2;Ugl-Y3	FN1	0.807767	-1.24195	1.43203	-1.0145	-0.00416438	1.32599	SUBCELLULAR LOCATION: Secreted, extracellular space, extracellular matrix {ECO:0000305|PubMed:29100092}.	0.995383	10	262.62	sp|P02751|FINC_HUMAN Fibronectin OS=Homo sapiens OX=9606 GN=FN1 PE=1 SV=4	0.995383
P02753	Retinol-binding protein 4;Plasma retinol-binding protein(1-182);Plasma retinol-binding protein(1-181);Plasma retinol-binding protein(1-179);Plasma retinol-binding protein(1-176)	RBP4	0.339594	1.13534	-0.10916	-1.53958	-0.0434523	1.12235	SUBCELLULAR LOCATION: Secreted {ECO:0000269|PubMed:12237133, ECO:0000269|PubMed:2444024, ECO:0000269|PubMed:5541771}.	0.943156	3	23.01	sp|P02753|RET4_HUMAN Retinol-binding protein 4 OS=Homo sapiens OX=9606 GN=RBP4 PE=1 SV=3	0.957027
Q16363	Laminin subunit alpha-4	LAMA4	0.462262	0.271067	-0.745108	-0.198117	-0.0524741	0.538698	SUBCELLULAR LOCATION: Secreted, extracellular space, extracellular matrix, basement membrane. Note=Major component.	0.857982	5	202.52	sp|Q16363|LAMA4_HUMAN Laminin subunit alpha-4 OS=Homo sapiens OX=9606 GN=LAMA4 PE=1 SV=4	0.920005
P06280	Alpha-galactosidase A	GLA	0.270469	NA	NA	-0.547845	-0.138688	0.343537	SUBCELLULAR LOCATION: Lysosome.	0.791949	2	48.766	sp|P06280|AGAL_HUMAN Alpha-galactosidase A OS=Homo sapiens OX=9606 GN=GLA PE=1 SV=1	0.920005
P22692	Insulin-like growth factor-binding protein 4	IGFBP4	-0.477462	-0.642617	1.83717	-1.28351	-0.141604	1.36422	SUBCELLULAR LOCATION: Secreted.	0.848838	3	27.934	sp|P22692|IBP4_HUMAN Insulin-like growth factor-binding protein 4 OS=Homo sapiens OX=9606 GN=IGFBP4 PE=1 SV=2	0.920005
P13611	Versican core protein	VCAN	0.081476	-0.164642	-0.152378	-0.359521	-0.148766	0.180457	SUBCELLULAR LOCATION: Secreted, extracellular space, extracellular matrix {ECO:0000305|PubMed:2583089}. Cell projection, cilium, photoreceptor outer segment {ECO:0000269|PubMed:29777959}. Secreted, extracellular space, extracellular matrix, interphotoreceptor matrix {ECO:0000269|PubMed:29777959}.	0.197754	18	372.82	sp|P13611|CSPG2_HUMAN Versican core protein OS=Homo sapiens OX=9606 GN=VCAN PE=1 SV=3	0.382774
P25311	Zinc-alpha-2-glycoprotein	AZGP1	0.176323	0.0113525	-0.726046	-0.31429	-0.213165	0.398071	SUBCELLULAR LOCATION: Secreted.	0.362677	5	34.258	sp|P25311|ZA2G_HUMAN Zinc-alpha-2-glycoprotein OS=Homo sapiens OX=9606 GN=AZGP1 PE=1 SV=2	0.609023
P15924	Desmoplakin	DSP	-0.63702	-0.339436	0.481042	-0.405884	-0.225324	0.487876	SUBCELLULAR LOCATION: Cell junction, desmosome {ECO:0000269|PubMed:12802069}. Cytoplasm, cytoskeleton {ECO:0000269|PubMed:12802069}. Cell membrane {ECO:0000250|UniProtKB:E9Q557}. Note=Innermost portion of the desmosomal plaque. Colocalizes with epidermal KRT5-KRT14 and simple KRT8-KRT18 keratins and VIM intermediate filaments network (PubMed:12802069). Localizes at the intercalated disk in cardio…	0.423772	44	331.77	sp|P15924|DESP_HUMAN Desmoplakin OS=Homo sapiens OX=9606 GN=DSP PE=1 SV=3	0.685741
O14786	Neuropilin-1	NRP1	0.69207	-0.796937	NA	-0.57947	-0.228112	0.666527	Single-pass type I membrane protein {ECO:0000255}. Cell membrane {ECO:0000269|PubMed:30623799};Single-pass type I membrane protein {ECO:0000255}. Cytoplasm {ECO:0000269|PubMed:30623799}.;SUBCELLULAR LOCATION: [Isoform 2]: Secreted.;SUBCELLULAR LOCATION: Mitochondrion membrane {ECO:0000305|PubMed:30623799}	0.671869	4	103.13	sp|O14786|NRP1_HUMAN Neuropilin-1 OS=Homo sapiens OX=9606 GN=NRP1 PE=1 SV=3	0.866614
P16112	Aggrecan core protein;Aggrecan core protein 2	ACAN	-0.416481	-0.441987	-0.267356	0.0109918	-0.278708	0.207923	SUBCELLULAR LOCATION: Secreted, extracellular space, extracellular matrix {ECO:0000250}.	0.0749932	9	261.33	sp|P16112|PGCA_HUMAN Aggrecan core protein OS=Homo sapiens OX=9606 GN=ACAN PE=1 SV=3	0.245411
Q06830	Peroxiredoxin-1	PRDX1	NA	3.20624	-3.80416	NA	-0.29896	2.86718	SUBCELLULAR LOCATION: Cytoplasm {ECO:0000269|PubMed:17081065, ECO:0000269|PubMed:9497357}. Melanosome {ECO:0000269|PubMed:17081065}. Note=Identified by mass spectrometry in melanosome fractions from stage I to stage IV.;SUBCELLULAR LOCATION: Cytoplasm {ECO:0000269|PubMed:18052930, ECO:0000269|PubMed:9388242}. Endoplasmic reticulum {ECO:0000269|PubMed:18052930}. Note=Cotranslationally translocated…	0.945833	3	22.11	sp|Q06830|PRDX1_HUMAN Peroxiredoxin-1 OS=Homo sapiens OX=9606 GN=PRDX1 PE=1 SV=1	0.957027
P81605	Dermcidin;Survival-promoting peptide;DCD-1	DCD	-1.48815	-1.73188	0.79021	1.18226	-0.311888	1.51075	SUBCELLULAR LOCATION: Secreted.	0.707421	2	11.284	sp|P81605|DCD_HUMAN Dermcidin OS=Homo sapiens OX=9606 GN=DCD PE=1 SV=2	0.883503
P04114	Apolipoprotein B-100;Apolipoprotein B-48	APOB	1.66289	1.41684	-2.15785	-2.17616	-0.313572	2.14253	SUBCELLULAR LOCATION: Cytoplasm {ECO:0000269|PubMed:22580899}. Secreted {ECO:0000269|PubMed:22580899, ECO:0000269|PubMed:26224785}.	0.788821	4	515.6	sp|P04114|APOB_HUMAN Apolipoprotein B-100 OS=Homo sapiens OX=9606 GN=APOB PE=1 SV=2	0.920005
P62258	14-3-3 protein epsilon	YWHAE	0.52687	-0.395151	NA	-1.21586	-0.361382	0.734443	SUBCELLULAR LOCATION: Nucleus {ECO:0000269|PubMed:12917326}. Cytoplasm {ECO:0000269|PubMed:12917326}. Melanosome {ECO:0000269|PubMed:12042314, ECO:0000269|PubMed:17081065}. Note=Identified by mass spectrometry in melanosome fractions from stage I to stage IV. {ECO:0000269|PubMed:12042314, ECO:0000269|PubMed:17081065}.	0.547336	7	29.174	sp|P62258|1433E_HUMAN 14-3-3 protein epsilon OS=Homo sapiens OX=9606 GN=YWHAE PE=1 SV=1	0.773221
P14618	Pyruvate kinase PKM	PKM	-0.431384	-0.588899	0.158784	-0.620399	-0.370475	0.362397	SUBCELLULAR LOCATION: Cytoplasm {ECO:0000269|PubMed:25263439}. Nucleus. Note=Translocates to the nucleus in response to different apoptotic stimuli. Nuclear translocation is sufficient to induce cell death that is caspase independent, isoform-specific and independent of its enzymatic activity.	0.133458	3	57.936	sp|P14618|KPYM_HUMAN Pyruvate kinase PKM OS=Homo sapiens OX=9606 GN=PKM PE=1 SV=4	0.363801
Q01469	Fatty acid-binding protein, epidermal	FABP5	0.260748	0.149129	-1.12446	-0.872947	-0.396883	0.703945	SUBCELLULAR LOCATION: Cytoplasm {ECO:0000269|PubMed:24692551, ECO:0000269|PubMed:8092987}. Nucleus {ECO:0000269|PubMed:24692551}. Cell junction, synapse {ECO:0000250|UniProtKB:Q05816}. Cell junction, synapse, postsynaptic density {ECO:0000250|UniProtKB:Q05816}. Secreted {ECO:0000250|UniProtKB:Q05816}. Note=Localizes primarily to the cytoplasm. Upon certain ligand binding, a conformation change ex…	0.34153	3	15.164	sp|Q01469|FABP5_HUMAN Fatty acid-binding protein 5 OS=Homo sapiens OX=9606 GN=FABP5 PE=1 SV=3	0.596003
P98160	Basement membrane-specific heparan sulfate proteoglycan core protein;Endorepellin;LG3 peptide	HSPG2	0.408929	0.63812	-1.55366	-1.09424	-0.400211	1.08704	SUBCELLULAR LOCATION: Secreted, extracellular space, extracellular matrix, basement membrane.	0.51488	5	468.83	sp|P98160|PGBM_HUMAN Basement membrane-specific heparan sulfate proteoglycan core protein OS=Homo sapiens OX=9606 GN=HSPG2 PE=1 SV=4	0.761605
Q16610	Extracellular matrix protein 1	ECM1	1.52366	0.889162	NA	-3.70443	-0.430535	2.33937	SUBCELLULAR LOCATION: Secreted, extracellular space, extracellular matrix.	0.818255	5	60.673	sp|Q16610|ECM1_HUMAN Extracellular matrix protein 1 OS=Homo sapiens OX=9606 GN=ECM1 PE=1 SV=2	0.920005
Q5T749	Keratinocyte proline-rich protein	KPRP	0.181293	-0.0250596	-1.04467	-0.887213	-0.443913	0.612032	SUBCELLULAR LOCATION: Cytoplasm {ECO:0000250}.	0.242777	23	64.135	sp|Q5T749|KPRP_HUMAN Keratinocyte proline-rich protein OS=Homo sapiens OX=9606 GN=KPRP PE=1 SV=1	0.441103
P18206	Vinculin	VCL	-1.89711	0.707436	NA	-0.229465	-0.473047	1.10283	Cytoplasmic side {ECO:0000250|UniProtKB:P12003}. Cell junction, adherens junction {ECO:0000250|UniProtKB:P12003}. Cell junction, focal adhesion {ECO:0000250|UniProtKB:P12003}. Cytoplasm, cytoskeleton {ECO:0000250|UniProtKB:P85972}. Cell membrane, sarcolemma {ECO:0000250|UniProtKB:Q64727};Cytoplasmic side {ECO:0000250|UniProtKB:Q64727}. Note=Recruitment to cell-cell junctions occurs in a myosin II…	0.597905	9	123.8	sp|P18206|VINC_HUMAN Vinculin OS=Homo sapiens OX=9606 GN=VCL PE=1 SV=4	0.831462
P62987;P62979;P0CG47;P0CG48	Ubiquitin-60S ribosomal protein L40;Ubiquitin;60S ribosomal protein L40;Ubiquitin-40S ribosomal protein S27a;Ubiquitin;40S ribosomal protein S27a;Polyubiquitin-B;Ubiquitin;Polyubiquitin-C;Ubiquitin	UBA52;RPS27A;UBB;UBC	NA	1.60966	-2.60639	NA	-0.498367	1.74508	SUBCELLULAR LOCATION: [60S ribosomal protein L40]: Cytoplasm {ECO:0000250}.;SUBCELLULAR LOCATION: [Ubiquitin]: Cytoplasm {ECO:0000250}. Nucleus {ECO:0000250}.	0.852208	2	14.728	sp|P62987|RL40_HUMAN Ubiquitin-60S ribosomal protein L40 OS=Homo sapiens OX=9606 GN=UBA52 PE=1 SV=2;sp|P62979|RS27A_HUMAN Ubiquitin-40S ribosomal protein S27a OS=Homo sapiens OX=9606 GN=RPS27A PE=1 SV=2;sp|P0CG47|UBB_HUMAN Polyubiquitin-B OS=Homo sapiens O	0.920005
Q5VTE0;P68104;Q05639	Putative elongation factor 1-alpha-like 3;Elongation factor 1-alpha 1;Elongation factor 1-alpha 2	EEF1A1P5;EEF1A1;EEF1A2	1.46263	-0.491044	-1.10883	-1.93433	-0.517892	1.44668	SUBCELLULAR LOCATION: Cytoplasm {ECO:0000250}.;SUBCELLULAR LOCATION: Cytoplasm {ECO:0000269|PubMed:19158340, ECO:0000269|PubMed:8650580}. Nucleus {ECO:0000269|PubMed:17177976, ECO:0000269|PubMed:8650580}. Nucleus, nucleolus {ECO:0000269|PubMed:8650580}. Cell membrane {ECO:0000269|PubMed:26497934}. Note=Colocalizes with DLC1 at actin-rich regions in the cell periphery (PubMed:19158340). Translocat…	0.525707	3	50.184	sp|Q5VTE0|EF1A3_HUMAN Putative elongation factor 1-alpha-like 3 OS=Homo sapiens OX=9606 GN=EEF1A1P5 PE=5 SV=1;sp|P68104|EF1A1_HUMAN Elongation factor 1-alpha 1 OS=Homo sapiens OX=9606 GN=EEF1A1 PE=1 SV=1;sp|Q05639|EF1A2_HUMAN Elongation factor 1-alpha 2 OS	0.761605
P09486	SPARC	SPARC	-1.42391	-2.59771	1.51062	0.420878	-0.522532	1.83871	SUBCELLULAR LOCATION: Secreted, extracellular space, extracellular matrix, basement membrane {ECO:0000269|PubMed:2306517, ECO:0000269|PubMed:3400777, ECO:0000269|PubMed:7495300, ECO:0000269|PubMed:9457905}. Note=In or around the basement membrane.	0.609547	6	34.632	sp|P09486|SPRC_HUMAN SPARC OS=Homo sapiens OX=9606 GN=SPARC PE=1 SV=1	0.83461
Q5T750	Skin-specific protein 32	XP32	-0.494617	0.172103	-0.561302	-1.30661	-0.547607	0.604722	NA	0.167806	4	26.238	sp|Q5T750|XP32_HUMAN Skin-specific protein 32 OS=Homo sapiens OX=9606 GN=XP32 PE=1 SV=1	0.363801
Q14515	SPARC-like protein 1	SPARCL1	-0.418099	-0.804426	0.415769	-1.3921	-0.549713	0.75806	SUBCELLULAR LOCATION: Secreted, extracellular space, extracellular matrix {ECO:0000250}.	0.242854	4	75.207	sp|Q14515|SPRL1_HUMAN SPARC-like protein 1 OS=Homo sapiens OX=9606 GN=SPARCL1 PE=1 SV=2	0.441103
P04406	Glyceraldehyde-3-phosphate dehydrogenase	GAPDH	0.0199154	-0.817333	-0.0508847	-1.46043	-0.577183	0.700312	SUBCELLULAR LOCATION: Cytoplasm {ECO:0000250}.;SUBCELLULAR LOCATION: Cytoplasm, cytosol {ECO:0000269|PubMed:12829261}. Nucleus {ECO:0000250}. Cytoplasm, perinuclear region {ECO:0000269|PubMed:12829261}. Membrane {ECO:0000269|PubMed:12829261}. Cytoplasm, cytoskeleton {ECO:0000250}. Note=Translocates to the nucleus following S-nitrosylation and interaction with SIAH1, which contains a nuclear local…	0.197838	5	36.053	sp|P04406|G3P_HUMAN Glyceraldehyde-3-phosphate dehydrogenase OS=Homo sapiens OX=9606 GN=GAPDH PE=1 SV=3	0.382774
Q9Y5C1	Angiopoietin-related protein 3	ANGPTL3	-2.8396	1.63041	NA	NA	-0.604595	1.85796	SUBCELLULAR LOCATION: Secreted {ECO:0000250, ECO:0000305|PubMed:11877390}. Cell projection, lamellipodium {ECO:0000250|UniProtKB:Q9R182}. Note=Colocalized with HSPG2 and activated ITGB3 on podocytes. {ECO:0000250|UniProtKB:Q9R182}.	0.831812	2	53.637	sp|Q9Y5C1|ANGL3_HUMAN Angiopoietin-related protein 3 OS=Homo sapiens OX=9606 GN=ANGPTL3 PE=1 SV=1	0.920005
P39060	Collagen alpha-1(XVIII) chain;Endostatin	COL18A1	-0.598763	-0.851339	-0.397803	-0.612022	-0.614982	0.185565	SUBCELLULAR LOCATION: [Endostatin]: Secreted {ECO:0000269|PubMed:10441114}. Secreted, extracellular space, extracellular matrix, basement membrane {ECO:0000305}.;SUBCELLULAR LOCATION: [Non-collagenous domain 1]: Secreted, extracellular space, extracellular matrix, basement membrane {ECO:0000250|UniProtKB:P39061}. Secreted {ECO:0000250|UniProtKB:P39061}.;SUBCELLULAR LOCATION: Secreted, extracellul…	0.00699509	3	178.19	sp|P39060|COIA1_HUMAN Collagen alpha-1(XVIII) chain OS=Homo sapiens OX=9606 GN=COL18A1 PE=1 SV=5	0.0676692
Q14520	Hyaluronan-binding protein 2;Hyaluronan-binding protein 2 50 kDa heavy chain;Hyaluronan-binding protein 2 50 kDa heavy chain alternate form;Hyaluronan-binding protein 2 27 kDa light chain;Hyaluronan-binding protein 2 27 kDa light chain alternate form	HABP2	NA	-2.90693	NA	1.63509	-0.635918	1.89027	SUBCELLULAR LOCATION: Secreted {ECO:0000269|PubMed:8827452}. Note=Secreted as an inactive single-chain precursor and is then activated to a heterodimeric form.	0.826188	3	62.671	sp|Q14520|HABP2_HUMAN Hyaluronan-binding protein 2 OS=Homo sapiens OX=9606 GN=HABP2 PE=1 SV=1	0.920005
Q08188	Protein-glutamine gamma-glutamyltransferase E;Protein-glutamine gamma-glutamyltransferase E 50 kDa catalytic chain;Protein-glutamine gamma-glutamyltransferase E 27 kDa non-catalytic chain	TGM3	1.04068	0.738465	NA	-3.76033	-0.660393	2.22015	SUBCELLULAR LOCATION: Cytoplasm {ECO:0000269|PubMed:27866708}.	0.711949	7	76.631	sp|Q08188|TGM3_HUMAN Protein-glutamine gamma-glutamyltransferase E OS=Homo sapiens OX=9606 GN=TGM3 PE=1 SV=4	0.883503
O43707;P12814	Alpha-actinin-4;Alpha-actinin-1	ACTN4;ACTN1	-0.182033	0.281075	-2.18123	NA	-0.694063	1.12339	SUBCELLULAR LOCATION: Cytoplasm, cytoskeleton {ECO:0000269|PubMed:24069336, ECO:0000269|PubMed:7750553}. Cytoplasm, myofibril, sarcomere, Z line {ECO:0000269|PubMed:7750553}. Cell membrane {ECO:0000250|UniProtKB:Q9Z1P2}. Cell junction {ECO:0000250|UniProtKB:Q9Z1P2}. Cell projection, ruffle {ECO:0000250|UniProtKB:Q7TPR4}. Note=Colocalizes with MYOZ2 and PPP3CA at the Z-line of heart and skeletal m…	0.455248	5	104.85	sp|O43707|ACTN4_HUMAN Alpha-actinin-4 OS=Homo sapiens OX=9606 GN=ACTN4 PE=1 SV=2;sp|P12814|ACTN1_HUMAN Alpha-actinin-1 OS=Homo sapiens OX=9606 GN=ACTN1 PE=1 SV=2	0.723519
Q99878;Q96KK5;Q71UI9;P0C0S5;Q9BTM1;Q16777;Q93077;Q7L7L0;Q6FI13;P20671;P0C0S8;P04908;Q96QV6;P16104;Q8IUE6	Histone H2A type 1-J;Histone H2A type 1-H;Histone H2A.V;Histone H2A.Z;Histone H2A.J;Histone H2A type 2-C;Histone H2A type 1-C;Histone H2A type 3;Histone H2A type 2-A;Histone H2A type 1-D;Histone H2A type 1;Histone H2A type 1-B/E;Histone H2A type 1-A;Histone H2AX;Histone H2A type 2-B	HIST1H2AJ;HIST1H2AH;H2AFV;H2AFZ;H2AFJ;HIST2H2AC;HIST1H2AC;HIST3H2A;HIST2H2AA3;HIST1H2AD;HIST1H2AG;HIST1H2AB;HIST1H2AA;H2AFX;HIST2H2AB	-0.457237	-0.0996645	-0.9307	-1.34164	-0.707311	0.542848	SUBCELLULAR LOCATION: Nucleus {ECO:0000250}. Chromosome {ECO:0000250}.;SUBCELLULAR LOCATION: Nucleus {ECO:0000269|PubMed:12419185, ECO:0000269|PubMed:12660252, ECO:0000269|PubMed:12697768, ECO:0000269|PubMed:15613478, ECO:0000269|PubMed:24429368}. Chromosome {ECO:0000269|PubMed:10959836, ECO:0000269|PubMed:11673449, ECO:0000269|PubMed:12607005, ECO:0000269|PubMed:12660252, ECO:0000269|PubMed:1505…	0.0799655	2	13.936	sp|Q99878|H2A1J_HUMAN Histone H2A type 1-J OS=Homo sapiens OX=9606 GN=HIST1H2AJ PE=1 SV=3;sp|Q96KK5|H2A1H_HUMAN Histone H2A type 1-H OS=Homo sapiens OX=9606 GN=HIST1H2AH PE=1 SV=3;sp|Q71UI9|H2AV_HUMAN Histone H2A.V OS=Homo sapiens OX=9606 GN=H2AFV PE=1 SV=	0.245411
P60174	Triosephosphate isomerase	TPI1	-0.51056	-1.32561	NA	-0.289244	-0.708472	0.569278	SUBCELLULAR LOCATION: Cytoplasm {ECO:0000255|PROSITE-ProRule:PRU10127}.	0.153532	2	30.791	sp|P60174|TPIS_HUMAN Triosephosphate isomerase OS=Homo sapiens OX=9606 GN=TPI1 PE=1 SV=3	0.363801
P63261;P60709	Actin, cytoplasmic 2;Actin, cytoplasmic 2, N-terminally processed;Actin, cytoplasmic 1;Actin, cytoplasmic 1, N-terminally processed	ACTG1;ACTB	-0.986559	-0.0961287	-0.941031	-0.975777	-0.749874	0.436263	SUBCELLULAR LOCATION: Cytoplasm, cell cortex {ECO:0000269|PubMed:17101985}. Note=Colocalizes with actin filaments.;SUBCELLULAR LOCATION: Cytoplasm, cytoskeleton {ECO:0000250}.;SUBCELLULAR LOCATION: Cytoplasm, cytoskeleton {ECO:0000269|PubMed:11687588, ECO:0000269|PubMed:17289661}. Nucleus {ECO:0000269|PubMed:11687588, ECO:0000269|PubMed:29925947}. Note=Localized in cytoplasmic mRNP granules conta…	0.0413047	4	41.792	sp|P63261|ACTG_HUMAN Actin, cytoplasmic 2 OS=Homo sapiens OX=9606 GN=ACTG1 PE=1 SV=1;sp|P60709|ACTB_HUMAN Actin, cytoplasmic 1 OS=Homo sapiens OX=9606 GN=ACTB PE=1 SV=1	0.175053
Q07507	Dermatopontin	DPT	-1.9052	-2.33796	1.98707	NA	-0.752027	1.98089	SUBCELLULAR LOCATION: Secreted, extracellular space, extracellular matrix {ECO:0000250}.	0.639352	3	24.005	sp|Q07507|DERM_HUMAN Dermatopontin OS=Homo sapiens OX=9606 GN=DPT PE=1 SV=2	0.849288
P07900	Heat shock protein HSP 90-alpha	HSP90AA1	-0.28988	-0.932719	-0.818932	-1.16794	-0.802367	0.371281	SUBCELLULAR LOCATION: Nucleus {ECO:0000250|UniProtKB:P07901}. Cytoplasm {ECO:0000250|UniProtKB:P07901}. Melanosome {ECO:0000269|PubMed:17081065}. Cell membrane {ECO:0000269|PubMed:11276205}. Note=Identified by mass spectrometry in melanosome fractions from stage I to stage IV.	0.0228257	2	84.659	sp|P07900|HS90A_HUMAN Heat shock protein HSP 90-alpha OS=Homo sapiens OX=9606 GN=HSP90AA1 PE=1 SV=5	0.119499
Q96D15	Reticulocalbin-3	RCN3	0.262433	-0.551966	-1.60711	-1.32734	-0.805995	0.840565	SUBCELLULAR LOCATION: Endoplasmic reticulum lumen {ECO:0000269|PubMed:16433634}.	0.150972	5	37.493	sp|Q96D15|RCN3_HUMAN Reticulocalbin-3 OS=Homo sapiens OX=9606 GN=RCN3 PE=1 SV=1	0.363801
P07355;A6NMY6	Annexin A2;Putative annexin A2-like protein	ANXA2;ANXA2P2	-0.0177822	-1.60801	-0.0167816	-2.44276	-1.02133	1.20843	SUBCELLULAR LOCATION: Secreted, extracellular space, extracellular matrix, basement membrane {ECO:0000250}. Melanosome {ECO:0000250}. Note=In the lamina beneath the plasma membrane. In melanosome fractions from stage I to stage IV. Translocated from the cytoplasm to the cell surface through a Golgi-independent mechanism. {ECO:0000250}.;SUBCELLULAR LOCATION: Secreted, extracellular space, extracel…	0.189541	7	38.604	sp|P07355|ANXA2_HUMAN Annexin A2 OS=Homo sapiens OX=9606 GN=ANXA2 PE=1 SV=2;sp|A6NMY6|AXA2L_HUMAN Putative annexin A2-like protein OS=Homo sapiens OX=9606 GN=ANXA2P2 PE=5 SV=2	0.382774
Q06828	Fibromodulin	FMOD	1.65508	0.582652	-2.89536	-3.49723	-1.03872	2.54144	SUBCELLULAR LOCATION: Secreted, extracellular space, extracellular matrix.	0.473566	3	43.178	sp|Q06828|FMOD_HUMAN Fibromodulin OS=Homo sapiens OX=9606 GN=FMOD PE=1 SV=2	0.739428
P35443	Thrombospondin-4	THBS4	NA	NA	-1.09707	-1.14489	-1.12098	0.647494	SUBCELLULAR LOCATION: Endoplasmic reticulum {ECO:0000250|UniProtKB:Q9Z1T2}. Sarcoplasmic reticulum {ECO:0000250|UniProtKB:Q9Z1T2}. Secreted {ECO:0000250|UniProtKB:Q9Z1T2}. Secreted, extracellular space {ECO:0000250|UniProtKB:Q9Z1T2}. Secreted, extracellular space, extracellular matrix {ECO:0000250|UniProtKB:Q9Z1T2}.	0.0135777	5	105.87	sp|P35443|TSP4_HUMAN Thrombospondin-4 OS=Homo sapiens OX=9606 GN=THBS4 PE=1 SV=2	0.0863151
P10599	Thioredoxin	TXN	NA	-0.404764	0.118852	-3.47521	-1.25371	1.70475	SUBCELLULAR LOCATION: Nucleus {ECO:0000269|PubMed:11118054, ECO:0000269|PubMed:9108029}. Cytoplasm {ECO:0000269|PubMed:11118054, ECO:0000269|PubMed:9108029}. Secreted {ECO:0000269|PubMed:1332947}. Note=Translocates from the cytoplasm into the nucleus after phorbol 12-myristate 13-acetate induction (PMA) (PubMed:9108029). Predominantly in the cytoplasm in non irradiated cells (PubMed:11118054). Ra…	0.379704	2	11.737	sp|P10599|THIO_HUMAN Thioredoxin OS=Homo sapiens OX=9606 GN=TXN PE=1 SV=3	0.625808
P21810	Biglycan	BGN	-0.331082	-1.53203	-0.965766	-4.85908	-1.92199	2.01857	SUBCELLULAR LOCATION: Secreted, extracellular space, extracellular matrix {ECO:0000250}.	0.152981	6	41.654	sp|P21810|PGS1_HUMAN Biglycan OS=Homo sapiens OX=9606 GN=BGN PE=1 SV=2	0.363801
P14923	Junction plakoglobin	JUP	-2.28054	-2.4155	NA	NA	-2.34802	1.35675	Peripheral membrane protein {ECO:0000269|PubMed:22781308}. Note=Cytoplasmic in a soluble and membrane-associated form.;SUBCELLULAR LOCATION: Cell junction, adherens junction {ECO:0000269|PubMed:22781308}. Cell junction, desmosome {ECO:0000269|PubMed:22781308}. Cytoplasm, cytoskeleton {ECO:0000269|PubMed:22781308}. Membrane {ECO:0000269|PubMed:22781308};SUBCELLULAR LOCATION: Cytoplasm {ECO:0000269…	0.01829	16	81.744	sp|P14923|PLAK_HUMAN Junction plakoglobin OS=Homo sapiens OX=9606 GN=JUP PE=1 SV=3	0.108521
Q9Y490	Talin-1	TLN1	NA	0.657	-4.31143	-4.33728	-2.6639	2.69971	Cytoplasmic side {ECO:0000250}. Cytoplasm, cytoskeleton {ECO:0000250}. Cell surface {ECO:0000250|UniProtKB:P26039}. Cell junction, focal adhesion {ECO:0000250|UniProtKB:P26039}. Note=Colocalizes with LAYN at the membrane ruffles. Localized preferentially in focal adhesions than fibrillar adhesions (By similarity). {ECO:0000250}.;Cytoplasmic side {ECO:0000269|PubMed:12422219}. Cytoplasm, cytoskele…	0.249848	10	269.76	sp|Q9Y490|TLN1_HUMAN Talin-1 OS=Homo sapiens OX=9606 GN=TLN1 PE=1 SV=3	0.44473
